# Supplementary material for: Secretome diversity and quantitative analysis of cellulolytic Aspergillus fumigatus Z5 in the presence of different carbon sources
Source: Biotechnol Biofuels. 2013 Oct 16;6:149. doi: 10.1186/1754-6834-6-149 (PMC3853031; doi:10.1186/1754-6834-6-149)
Supplement: Additional file 2 — The LC-MS/MS identification results. [file 1754-6834-6-149-S2.xlsx]

## Sheet: proteins in Gl
Accession	Name	Peptides(95%)	Unused	Total	%Cov	%Cov(50)	%Cov(95)	pI	Mw
gi|129555482	cytochrome P450	9	10.16	10.16	27.98	21.76	21.24	8.52	60.1354
gi|129556953	class V chitinase	0	0.06	0.06	6.481	2.469	0	5	46.834
gi|129557040	Ser/Thr protein phosphatase family protein	4	4.7	4.7	17.023	13.03	13.271	6.53	40.4727
gi|129558344	class V chitinase	14	14.98	14.98	42.81	40.12	31.74	5.21	46.4943
gi|129558573	esterase	8	0.51	2.99	27.14	23.87	15.08	8.51	28.7704
gi|146324637	hybrid PKS-NRPS enzyme	3	3.54	3.54	11.51	3.182	3.182	5.71	435.726
gi|159121974	glycosyl hydrolase	3	2.19	2.19	11.21	1.925	1.925	5.74	98.9299
gi|159122696	extracellular arabinanase	20	14.67	14.67	42.31	32.45	27.64	5.35	45.0163
gi|159125614	glycosyl hydrolase	4	4.11	4.11	8.192	8.192	8.192	5.14	36.7556
gi|159127294	conserved hypothetical protein	1	0.38	0.38	3.911	1.043	1.043	9.18	85.9343
gi|159127903	conserved hypothetical protein	3	2.67	2.67	10.78	6.499	2.659	7.86	75.2569
gi|159128227	cell wall protein PhiA	2	4	4	12.43	12.43	12.43	5.2	19.3804
gi|159128619	glycosyl hydrolase, putative	1	2	2	10.67	3.467	3.467	4.56	40.8812
gi|159128675	serine peptidase	2	3.84	3.84	16.95	6.095	4.571	4.86	58.5774
gi|159128750	formamidase FmdS	2	2.05	2.05	9.246	5.596	5.596	5.53	45.2274
gi|159128941	alpha-1,3-glucanase/mutanase	87	105.52	105.52	69.96	60.28	50.4	4.98	53.9766
gi|159130862	translation elongation factor EF-1 alpha subunit	2	2	2	12.55	3.644	3.644	9.19	53.8428
gi|66843951	endo-chitosanase, pseudogene	3	3.57	3.57	13.1326	9.76533	7.32474	6.22	25.1912
gi|66844481	high affinity methionine permease	6	7.63	7.63	19.1548	10.8833	8.26589	9.13	60.0312
gi|66844580	glycosyl hydrolase family 43 protein 43	2	1.42	1.42	8.36584	7.54273	3.65273	5.57	49.6666
gi|66845136	beta-1,6-glucanase Neg1	37	5.73	23.57	47.3548	42.5439	39.3459	5.51	51.4302
gi|66845342	FAD/FMN-containing isoamyl alcohol oxidase	4	8	8	7.706	6.655	6.655	5.55	61.3657
gi|66845449	alpha-galactosidase	3	2.06	2.06	36.69	21.58	21.58	5.38	56.3259
gi|66845766	extracellular lipase	5	4.41	4.41	11.6721	11.6721	12.9801	5.59	31.4432
gi|66845983	endo-1,4-beta-xylanase (XlnA)	122	125.5	125.5	58.31	58.31	58.31	6.27	24.4937
gi|66846140	cellobiohydrolase	6	8.27	8.27	14.4378	11.3548	6.47694	5.08	47.7955
gi|66846336	endo-1,4-beta-glucanase	17	19.57	19.57	33.3659	25.5648	17.3768	5.28	35.5274
gi|66846526	beta-D-glucoside glucohydrolase	62	6.34	48.08	54.27	41.55	38.17	5.65	78.3811
gi|66846833	arabinosidase	1	2.06	2.06	4.752	4.752	0.8448	5.82	52.5638
gi|66846837	glucan 1,4-alpha-glucosidase	31	42.18	42.18	31.5328	28.3269	27.2318	5.04	67.1004
gi|66846860	extracellular glycosyl hydrolase/cellulase	18	25.37	25.37	17.5368	26.3451	21.2159	5.92	42.9247
gi|66846861	xylosidase/glycosyl hydrolase	3	8.52	8.52	21.2147	9.25472	6.35791	5.17	55.6483
gi|66847207	HECT domain protein	10	10.81	10.81	19.72	19.13	16.37	8.44	151.666
gi|66847547	C6 finger domain protein C6	3	4	4	14.43	9.367	6.076	9.26	46.063
gi|66848496	thioredoxin reductase GliT	4	4	4	13.43	13.43	13.43	5.44	36.0038
gi|66848870	endo-1,4-beta-xylanase	43	30.72	30.72	41.2319	41.2319	44.3547	5.48	42.1362
gi|66848977	telomere-associated RecQ helicase	15	7.58	8.31	26.2158	23.1582	21.268	8.64	163.567
gi|66849090	penicillolysin/deuterolysin metalloprotease	59	51.75	51.75	57.61	40.97	37.93	5.71	39.4049
gi|66850620	extracellular cell wall glucanase Crf1	2	2.03	2.03	7.477	4.05	4.05	4.6	40.2839
gi|66851740	endo-1,4-beta-xylanase	4	4.71	4.71	15.2578	12.3428	9.25472	5.26	39.8959
gi|66851935	aldose 1-epimerase	7	7.16	7.16	29.39	21.93	15.79	5.62	50.7336
gi|66852539	glutaminase GtaA	7	6.69	6.69	30.26	30.26	21.05	4.71	76.1478
gi|66853400	translation initiation factor eIF-2B subunit family protein	269	221.46	221.46	79.21	76.91	76.91	6.28	64.3441
gi|70981394	extracellular arabinanase	12	17.63	17.63	26.5837	23.3218	19.3768	5.35	44.9912
gi|70982516	ribosomal protein S5	1	1.89	1.89	5.405	2.703	2.703	10.54	28.3049
gi|70982865	MFS transporter	27	29.78	29.78	32.33	30.11	27.58	7.21	48.4823
gi|70983245	methyltransferase SirN-like	1	2	2	12.55	4.797	4.797	5.21	29.5537
gi|70986104	mycelial catalase Cat1	30	36.55	36.55	33.46	32.09	26.99	5.5	79.9103
gi|70993928	alpha-glucosidase AgdA	11	10.01	10.01	15.79	10.93	7.895	5.18	108.507
gi|70995660	translation elongation factor EF-Tu	0	0.08	0.08	10.23	1.818	0	6.69	48.286
gi|70996054	nuclear segregation protein (Bfr1)	0	0.07	0.07	18.82	1.569	0	9.12	57.4224
gi|70997966	Cu,Zn superoxide dismutase SOD1	17	9.37	8.45	29.1768	23.1659	21.8732	5.82	16.361
gi|70999153	aldose 1-epimerase	10	10.29	10.29	19.13	19.13	16.09	5.62	50.7336
gi|70999412	forkhead transcription factor Fkh1/2	2	2.63	2.63	13.02	1.108	1.108	8.67	78.7804
gi|71001112	secreted dipeptidyl peptidase DppV	22	24.05	24.05	29.54	20.94	17.75	5.59	79.7449
gi|71001392	40S ribosomal protein S11	1	2	2	40	8.667	8.667	10.72	15.8322
gi|74670999	cellobiohydrolase	75	62.68	62.68	40.81	37.44	32.74	4.64	48.1351
gi|159125529	REVERSED ubiquinone biosynthesis monooxgenase (Coq6)	0	0.05	0.05	1.569	1.569	0	6.84	55.0846
gi|70996234	REVERSED SDA1 domain protein	0	0.07	0.08	6.714	0.8571	0	9.09	78.9219
gi|70999294	REVERSED sensor histidine kinase	0	0.17	0.17	3.986	0.3858	0	5.96	259.455
gi|71000721	REVERSED DNA helicase	0	0.11	0.11	3.708	1.023	0	8.53	88.2256

## Sheet: proteins in Av
Accession	Name	Peptides(95%)	Unused	Total	%Cov	%Cov(50)	%Cov(95)	pI	Mw
gi|129555482	cytochrome P450	5	4.37	4.37	25.2347	25.2347	25.4537	8.52	60.1354
gi|129556953	class V chitinase	3	5.71	5.71	20.3218	4.2317	4.3258	5	46.834
gi|129557040	Ser/Thr protein phosphatase family protein	1	2.41	2.41	19.2547	6.23471	4.23461	6.53	40.4727
gi|129558344	class V chitinase	2	3.51	3.51	20.5237	7.24162	7.51235	5.21	46.4943
gi|129558573	esterase	1	3.71	3.71	21.3218	4.34171	4.15482	8.51	28.7704
gi|146324637	hybrid PKS-NRPS enzyme	4	6.51	6.51	6.4627	6.4627	6.13262	5.71	435.726
gi|159121963	conserved hypothetical protein	0	0.11	0.11	6.224	2.49	0	5.42	26.2415
gi|159121974	glycosyl hydrolase, putative	4	8.19	8.19	7.135	6.116	4.304	5.74	98.9299
gi|159122201	rhamnogalacturonase B	3	4	4	9.47	5.303	5.303	6.63	56.736
gi|159122213	acid phosphatase	6	10.02	10.02	20.05	15.46	13.53	5.94	46.1317
gi|159122224	alpha-galactosidase	3	4.16	4.16	14.33	4.977	3.318	5.29	71.5952
gi|159122696	extracellular arabinanase	34	46.3	46.3	36.54	32.45	31.01	5.35	45.0163
gi|159122761	hypothetical protein AFUB_097339	5	4.02	4.02	25.69	25.69	25.69	6.37	12.0536
gi|159122934	endo-1,4-beta-mannosidase	0	0.06	0.06	8.595	2.516	0	6.01	52.7121
gi|159123335	beta-D-glucoside glucohydrolase	94	131.47	131.47	56.02	54.67	52.64	5.65	78.4112
gi|159124026	conserved hypothetical protein	6	8.38	8.38	20.17	15.85	15.85	5.22	37.1058
gi|159124431	thioredoxin reductase GliT	22	29.99	29.99	47.6	42.22	37.72	5.44	36.0038
gi|159124614	endoglucanase	18	24.68	24.68	36.78	27.96	24.18	4.88	42.6465
gi|159124615	1,4-beta-D-glucan-cellobiohydrolyase	49	28.33	32.94	39.1	36.65	33.65	4.78	56.4572
gi|159124661	BNR/Asp-box repeat domain protein BNR/ ASP	4	6.32	6.32	25	20.53	13.16	5.98	41.8578
gi|159125047	endoglucanase	60	85.17	85.17	63.6	59.2	59.2	5.14	26.1422
gi|159127294	conserved hypothetical protein	0	0.06	0.06	1.043	1.043	0	9.18	85.9343
gi|159127315	aldose 1-epimerase	4	5.67	5.67	18.91	13.26	9.348	5.5	50.6345
gi|159127720	carboxylesterase	3	3.19	3.19	16.89	5.822	5.24	5.61	74.8432
gi|159127837	extracellular serine-rich protein	3	6	6	11.14	4.353	4.353	4.82	83.7643
gi|159127903	conserved hypothetical protein	32	42.49	42.49	26.88	26.88	25.11	7.86	75.2569
gi|159128227	cell wall protein PhiA	4	6.02	6.02	24.32	20	15.68	5.2	19.3804
gi|159128357	cellobiohydrolase, putative	1	2.01	2.01	6.167	6.167	4.185	5.08	47.7955
gi|159128431	cell wall protein PhiA	6	6.05	6.05	32.78	21.67	21.67	4.7	19.2728
gi|159128459	FAD-dependent oxygenas	26	32.44	32.44	42.6	39.25	36.49	6.52	55.0262
gi|159128615	arabinosidase, putative	4	6.85	6.85	10.58	7.054	7.054	5.82	52.5638
gi|159128619	glycosyl hydrolase	2	3.92	3.92	11.47	7.2	7.2	4.56	40.8812
gi|159128627	pectate lyase A	15	20.2	20.2	42.68	32.71	28.66	6.05	33.8224
gi|159128858	cell wall glucanase (Utr2), putative	2	2.2	2.2	11.06	4.966	4.966	4.67	46.7584
gi|159128941	alpha-1,3-glucanase/mutanase	48	65.31	65.31	57.26	50.991	44.15	4.98	53.9766
gi|159130145	pigment biosynthesis protein Ayg1	2	4	4	10.84	4.926	4.926	6.21	45.2844
gi|159130233	conserved hypothetical protein	2	3.64	3.64	6.905	4.762	4.762	4.99	44.0507
gi|159130308	endo-1,4-beta-xylanase	34	43.43	43.43	54.16	53.4	47.36	6.05	33.8224
gi|159130342	exo-beta-1,3-glucanase	8	8.07	8.57	12.69	11.57	10.32	5	84.1836
gi|159130639	FG-GAP	1	2.03	2.03	6.481	3.241	3.241	5.34	24.0657
gi|159130801	beta-glucosidase	3	0.52	0.52	9.622	6.186	4.009	4.99	94.7537
gi|66843951	endo-chitosanase	14	14.71	14.71	40.7826	40.7826	31.2435	6.22	25.1912
gi|66844481	high affinity methionine permease	17	23.54	23.54	29.3679	23.2578	23.7521	9.13	60.0312
gi|66844580	glycosyl hydrolase family 43 protein	23	15.78	15.78	43.2438	38.2547	27.5434	5.57	49.6666
gi|66845136	beta-1,6-glucanase Neg1	3	5.37	5.13	11.7215	7.42161	5.54783	5.51	51.4302
gi|66845342	FAD/FMN-containing isoamyl alcohol oxidase MreA	4	6.12	6.12	6.655	6.655	6.655	5.55	61.3657
gi|66845449	alpha-galactosidase	5	9.28	9.28	12.12	5.63	5.63	5.38	56.3259
gi|66845524	endoglucanase	4	4.23	4.23	14.35	11.3	9.13	4.85	48.2054
gi|66845618	thioredoxin reductase	1	2.12	2.12	23.32	12.95	3.886	6.99	42.8503
gi|66845623	nucleoside diphosphate kinase	0	0.09	0.09	26.8	5.882	0	7.76	16.9325
gi|66845757	alpha-galactosidase	1	0.95	0.95	3.991	2.582	2.582	5.59	31.4432
gi|66845766	extracellular lipase	2	4.06	4.06	15.05	11.71	9.365	5.59	31.4432
gi|66845983	endo-1,4-beta-xylanase (XlnA)	10	11.23	11.23	19.7324	19.1425	16.1325	6.27	24.4937
gi|66846140	cellobiohydrolase	25	26.18	26.18	31.3315	30.1128	27.5326	5.08	47.7955
gi|66846336	endo-1,4-beta-glucanase	22	24.37	24.37	29.2418	20.5471	17.2548	5.28	35.5274
gi|66846526	beta-D-glucoside glucohydrolase	6	10.39	10.39	24.3	15.95	15.7	5.65	78.3811
gi|66846578	glucanase	3	5.59	5.59	20	10.43	6.596	5.81	55.0873
gi|66846833	arabinosidase	15	8.09	8.52	29.3215	23.1437	21.6216	5.82	52.5638
gi|66846837	glucan 1,4-alpha-glucosidase	14	15.27	15.27	42.2417	40.1326	31.2579	5.04	67.1004
gi|66846844	pectate lyase A	17	21.37	21.37	29.3216	21.2571	21.2571	6.23	33.8214
gi|66846860	extracellular glycosyl hydrolase	23	17.73	17.73	40.2318	37.2417	26.2471	5.92	42.9247
gi|66846861	xylosidase/glycosyl hydrolase	1	1.54	1.54	18.2157	13.6784	8.15479	5.17	55.6483
gi|66847207	HECT domain protein	35	7.58	23.15	46.1328	42.1571	36.8541	8.44	151.666
gi|66847547	C6 finger domain protein	11	18.5	18.5	42.11	42.11	42.11	9.26	46.063
gi|66848496	thioredoxin reductase GliT	3	6.34	6.34	20.2147	4.53172	4.13163	5.44	36.0038
gi|66848870	endo-1,4-beta-xylanase	31	46.3	46.3	38.1894	30.7318	27.1473	5.48	42.1362
gi|66848977	telomere-associated RecQ helicase	11	19.83	19.83	22.3761	30.1327	27.3682	8.64	163.567
gi|66849090	penicillolysin/deuterolysin metalloprotease	9	6.37	8.11	18.3527	11.7538	8.32676	5.71	39.4049
gi|66849949	aminotransferase, class V	0	0.06	0.06	5.699	2.332	0	6.46	41.85
gi|66850620	extracellular cell wall glucanase Crf1	3	5.35	5.35	11.89	11.41	7.29	4.6	40.2839
gi|66850855	alpha-glucuronidase	2	4.11	4.11	22.38	9.048	3.214	5.67	93.6591
gi|66851740	endo-1,4-beta-xylanase	7	11.93	11.93	17.8762	10.1547	8.76811	5.26	39.8959
gi|66851773	pectate lyase	10	16	16	26.07	23.56	21.05	4.98	42.5959
gi|66851935	aldose 1-epimerase	21	17.57	17.57	40.1765	39.4627	28.7015	5.62	50.7336
gi|66852539	glutaminase GtaA	22	36.04	36.04	31.26	30.25	27.5	4.71	76.1478
gi|66853037	mannitol-1-phosphate dehydrogenase	2	4.02	4.02	22.42	6.186	6.186	5.64	43.0039
gi|66853400	translation initiation factor eIF-2B subunit family protein	40	5.46	48.64	61.23	52.09	43.74	6.28	64.3441
gi|66853407	GPI anchored endo-1,3(4)-beta-glucanase	1	2.01	2.01	7.362	2.454	0.9202	4.27	65.9931
gi|66853419	oxidoreductase, FAD-binding	3	4.07	4.07	10.57	4.863	4.863	5.91	50.4943
gi|66853445	endo-arabinas	12	16.57	16.57	29.01	27.16	27.16	5.14	35.615
gi|66853706	extracelular serine carboxypeptidase	1	2	2	3.671	3.671	2.098	5.32	64.242
gi|66853735	cellobiose dehydrogenase	4	6.01	6.01	11.18	5.963	5.217	5.34	85.5435
gi|70981394	extracellular arabinanase	19	8.02	8.31	26.2224	23.6548	21.2147	5.35	44.9912
gi|70982865	MFS transporter	14	14.88	14.88	26.23	26.23	21.08	7.21	48.4823
gi|70983416	conserved hypothetical protein	1	0.14	0.14	13.48	13.48	13.48	9.56	10.0626
gi|70984134	NAD-dependent formate dehydrogenase AciA/Fdh	1	2	2	11.24	3.349	3.349	8.42	45.7462
gi|70985206	major allergen and cytotoxin AspF1	4	6.29	6.29	22.16	20.45	20.45	9.23	19.5952
gi|70985388	conserved hypothetical protein	12	18.06	18.06	34.63	34.63	34.63	4.91	22.0448
gi|70985434	conserved hypothetical protein	3	3.71	3.71	10.35	7.197	4.167	5.66	87.3221
gi|70985697	endo-1,4-beta-xylanase (XlnA)	8	7.24	7.24	26.75	26.75	22.37	6.27	24.4937
gi|70985747	Asp-hemolysin	2	3.43	3.43	35.25	17.99	15.11	5.29	15.1986
gi|70986056	beta-xylosidase	10	16.16	16.16	24.9	15.82	14.27	5.65	83.3377
gi|70986104	CAT1 mycelial catalase Cat1	24	21.67	21.67	40.45	35.24	35.24	5.5	79.9103
gi|70986814	endoglucanase	93	83.62	83.62	80.34	76.5	76.5	6.02	25.7854
gi|70986860	metallopeptidase MepB	1	2	2	10.89	1.397	1.397	5.52	81.9097
gi|70987107	gamma-glutamyltranspeptidase	5	5.19	5.19	19.11	13.01	12.2	5.96	53.6195
gi|70988687	beta-N-hexosaminidase	1	1.19	1.19	1.339	1.339	1.339	5.21	83.5229
gi|70988747	extracellular glycosyl hydrolase/cellulase	5	6	6	15.66	15.66	14.14	5.92	42.9247
gi|70988749	xylosidase/glycosyl hydrolase	13	21.29	21.29	28.71	22.66	19.53	5.17	55.6483
gi|70989193	alkaline phosphatase Pho8	1	2	2	3.295	1.647	1.647	5.1	66.2957
gi|70989609	conserved hypothetical protein	7	12.74	12.74	21.5	18.75	15.75	5.63	42.269
gi|70990648	endo-1,3-beta-glucanase Engl1	10	10.82	10.82	16.94	10.37	8.214	5.56	104.986
gi|70991503	cellobiohydrolase celD	80	84.09	84.09	55.09	53.76	51.33	4.64	48.1351
gi|70994060	extracellular endo-1,4-beta-xylanase	20	26.72	26.72	49.69	41.36	38.27	8.54	35.4502
gi|70994150	aminopeptidase	13	19.69	19.69	26.65	15.01	13.43	6.31	106.227
gi|70994866	dipeptidyl peptidase	0	0.06	0.06	5.128	1.41	0	6.24	87.2753
gi|70995512	1,3-beta-glucanosyltransferase Bgt1	6	10.04	10.04	22.3	22.3	18.36	5.02	33.084
gi|70995716	isoflavone reductase family protein CipA	0	0.07	0.07	3.226	3.226	0	5.4	33.0446
gi|70996120	exo-beta-1,3-glucanase Exg0	23	33.91	33.91	17.95	15.73	14.36	5.19	100.622
gi|70996140	mannosidase MsdS	42	53.61	53.61	62.88	54.77	46.04	5.09	53.8403
gi|70996706	beta-glucosidase	7	5.26	9.47	7.022	6.112	6.112	5.14	82.6812
gi|70997151	inositol hexaphosphate kinase KCS1	0	0.05	0.05	5.077	0.5151	0	7.17	151.622
gi|70997966	Cu,Zn superoxide dismutase SOD1	6	12.51	12.51	22.3716	18.0538	15.2548	5.82	16.361
gi|70997968	transaldolase	1	2.09	2.09	7.716	5.864	2.469	6.04	35.4486
gi|70998763	endo-1,4-beta-xylanase	8	10.07	12.08	20.61	20.61	20.61	5.26	39.8959
gi|71001112	secreted dipeptidyl peptidase DppV	22	27.56	27.56	35.78	28.29	20.39	5.59	79.7449
gi|71002392	conserved hypothetical protein	15	24.1	24.1	47.21	46.1	44.24	4.94	30.0054
gi|71002678	phosphatase family protein	1	2	2	3.333	3.333	3.333	5.72	33.789
gi|74670999	cellobiohydrolase	51	61.97	61.97	66.28	61.66	57.51	4.64	48.1351
gi|70985050	REVERSED exonuclease Kem1	0	0.08	0.08	6.7	0.4937	0	6.62	159.953
gi|70990342	REVERSED zinc metallopeptidase	0	0.05	0.05	3.382	1.932	0	7.91	46.4454
gi|70994932	REVERSED porphobilinogen synthase	0	0.09	0.09	6.434	3.217	0	7.13	40.6514
gi|70995944	REVERSED small nuclear ribonucleoprotein complex protein Nhp2	0	0.05	0.05	7.74	2.167	0	8.75	35.3906
gi|71000030	REVERSED Coatomer subunit alpha	0	0.06	0.06	2.31	0.6601	0	5.87	135.87
gi|71002426	REVERSED sulfite reductase	0	0.2	0.2	4.51	0.5229	0	5.69	168.611

## Sheet: proteins in Rs
Accession	Name	Peptides(95%)	Unused	Total	%Cov	%Cov(50)	%Cov(95)	pI	Mw
gi|129555482	cytochrome P450	0	0.05	0.05	10.09	2.312	0	8.52	60.1354
gi|129556953	class V chitinase	2	2.06	2.06	8.158	5.526	5.526	5	46.834
gi|129557040	Ser/Thr protein phosphatase family protein	4	4.7	4.7	17.023	13.03	13.271	6.53	40.4727
gi|129558344	class V chitinase V	7	5.37	5.37	19.0215	14.4899	14.4899	5.21	46.4943
gi|129558573	esterase	3	4.93	4.93	12.0178	7.56834	5.40132	8.51	28.7704
gi|146324637	hybrid PKS-NRPS enzyme	15	8.09	8.13	29.2079	23.7653	21.6013	5.71	435.726
gi|159122201	rhamnogalacturonase B	3	4.83	4.83	15.15	7.576	7.576	6.63	56.736
gi|159122224	alpha-galactosidase	9	10.96	10.96	15.38	12.67	12.67	5.29	71.5952
gi|159122681	endoglucanase	18	17.29	17.29	27.83	23.91	19.35	4.78	48.2064
gi|159122696	extracellular arabinanase	37	22.84	22.84	42.31	37.98	35.82	5.35	45.0163
gi|159122761	hypothetical protein AFUB_097339	5	2	2	10.09	10.09	10.09	6.37	12.0536
gi|159123716	oligopeptidase family protein	6	7.54	7.54	17.58	12.36	10.16	5.75	80.0262
gi|159124026	conserved hypothetical protein	0	0.07	0.07	10.09	2.305	0	5.22	37.1058
gi|159124354	feruloyl esterase	1	2.04	2.04	10.08	3.992	2.471	5.57	57.8519
gi|159124431	thioredoxin reductase GliT	14	14.98	14.98	42.81	40.12	31.74	5.44	36.0038
gi|159124614	endoglucanase	83	51.13	51.13	56.68	56.68	56.68	4.88	42.6465
gi|159124615	1,4-beta-D-glucan-cellobiohydrolyase	73	32.3	35.43	50.75	46.62	45.3	4.78	56.4572
gi|159124661	BNR/Asp-box repeat domain protein	2	2.06	2.06	8.158	5.526	5.526	5.98	41.8578
gi|159124810	conserved hypothetical protein	3	4.46	4.46	9.236	9.236	7.105	6.05	60.52
gi|159125047	endoglucanase	85	98.32	98.32	68.8	68.8	63.6	5.14	26.1422
gi|159125611	penicillolysin/deuterolysin metalloprotease	14	9.22	9.22	20.27	15.68	14.05	5.86	39.1698
gi|159127133	adenosine deaminase family protein	17	22.22	22.22	29.64	23.68	23.68	4.86	66.2469
gi|159127156	pectate lyase	4	5.1	5.1	16.04	13.03	13.03	4.99	42.61
gi|159127509	class V chitinase	8	0.51	2.99	27.14	23.87	15.08	5.13	43.6536
gi|159127837	extracellular serine-rich protein	47	45.39	45.39	35.72	31.88	30.09	4.82	83.7643
gi|159127915	vacuolar carboxypeptidase Cps1	2	0.42	0.42	6.028	4.255	4.255	5.02	62.0203
gi|159128096	Ser/Thr protein phosphatase family	2	3.57	3.57	12.94	3.514	3.514	5.42	71.2631
gi|159128357	cellobiohydrolase	23	16.49	16.49	43.17	38.55	29.74	5.08	47.7955
gi|159128431	cell wall protein	1	2.04	2.04	18.33	13.89	8.333	4.7	19.2728
gi|159128459	FAD-dependent oxygenase FAD	7	5.12	5.12	19.72	14.4	14.4	6.52	55.0262
gi|159128479	aminopeptidase Y	2	1.29	1.29	10.38	8.782	4.591	5.57	54.215
gi|159128601	cellulose-binding GDSL lipase/acylhydrolase	4	3.41	3.41	12.57	12.57	10.21	6.44	41.4673
gi|159128615	arabinosidase	3	5.03	5.03	11.41	7.469	5.602	5.82	52.5638
gi|159128622	alpha-amylase	2	2.18	2.18	9.048	4.762	3.492	4.72	68.512
gi|159128627	pectate lyase A	1	2	2	4.05	4.05	4.05	6.05	33.8224
gi|159128633	extracellular GDSL-like lipase/acylhydrolase	3	3.67	3.67	14.51	8.617	7.256	5.26	47.7017
gi|159128643	glycosyl hydrolase	46	31	31	45.45	45.45	45.45	5.92	42.9607
gi|159128654	formaldehyde dehydrogenase	2	2.44	2.44	10.29	6.86	6.86	7	40.044
gi|159128674	beta-fructofuranosidase	6	6.38	6.38	19.07	10.89	8.171	5.49	57.2052
gi|159129228	translational activator	1	1.22	1.22	4.98	0.8484	0.4058	5.65	296.218
gi|159129840	hydrolase	3	3.78	3.78	11.3	5.181	5.181	5.38	72.13
gi|159130144	conidial pigment biosynthesis oxidase Abr1/brown 1	2	0.82	0.82	8.125	7.656	3.125	4.64	70.625
gi|159130145	pigment biosynthesis protein Ayg1	2	4	4	5.172	5.172	5.172	6.21	45.2844
gi|159130220	endo-1,3(4)-beta-glucanase	2	4	4	8.07	8.07	8.07	4.79	30.6691
gi|159130233	conserved hypothetical protein	2	2.29	2.29	9.048	4.762	4.762	4.99	44.0507
gi|159130308	endo-1,4-beta-xylanase	136	104.55	104.55	60.96	60.96	60.96	5.48	42.1362
gi|159130342	exo-beta-1,3-glucanase	19	8.09	8.1	29.23	24	21.64	5	84.1836
gi|159130510	NADH-quinone oxidoreductase	0	0.12	0.12	4.433	4.433	0	5.93	21.8248
gi|159130639	FG-GAP repeat protein	0	0.1	0.1	25.46	9.259	0	5.34	24.0657
gi|159130785	40S ribosomal protein S3	1	0.99	0.99	19.17	4.135	4.135	9.18	29.2015
gi|159130801	beta-glucosidase	8	11.57	11.57	16.61	11.8	9.164	4.99	94.7537
gi|159130862	translation elongation factor EF-1 alpha subunit	6	8.05	8.05	20.24	12.15	12.15	9.19	53.8428
gi|17426133	Cu,Zn superoxide dismutase	6	7.16	7.16	44.44	34.64	28.1	6.04	15.8534
gi|45826518	mannosidase I	40	6.98	28.05	47.12	42.54	39.76	5.14	55.446
gi|66843951	endo-chitosanase, pseudogene	0	0.15	0.15	4.41343	4.41343	0	6.22	25.1912
gi|66844481	high affinity methionine permease	5	6.17	6.25	27.6215	24.1437	16.2099	9.13	60.0312
gi|66844580	glycosyl hydrolase family 43 protein	2	0.42	0.42	15.3017	15.3017	13.1093	5.57	49.6666
gi|66845136	beta-1,6-glucanase Neg1	7	6.25	6.25	25.7787	22.4516	20.1516	6.77	34.8102
gi|66845183	malate dehydrogenase, NAD-dependent	1	2	2	14.85	3.03	3.03	5.81	47.4629
gi|66845388	conserved hypothetical protein	2	2.07	2.07	11.16	4.884	4.884	5.38	56.3259
gi|66845449	alpha-galactosidase	6	4.86	4.86	11.72	9.961	8.594	5.38	56.3259
gi|66845524	endoglucanase	20	2.64	15.39	27.83	23.91	19.35	4.85	48.2054
gi|66845618	thioredoxin reductase	2	2.3	2.3	18.65	6.995	6.995	6.99	42.8503
gi|66845766	extracellular lipase	17	9.14	9.14	27.42	24.08	21.74	5.59	31.4432
gi|66845983	endo-1,4-beta-xylanase (XlnA)	16	8.09	8.1	27.1347	22.1001	21.6026	6.27	24.3305
gi|66846140	cellobiohydrolase	5	6.12	6.31	27.6113	24.1413	14.2137	5.08	47.7955
gi|66846336	endo-1,4-beta-glucanase	17	2.04	15.51	27.1347	23.1262	19.35	5.28	35.5274
gi|66846526	beta-D-glucoside glucohydrolase	7	4.32	4.52	13.26	11.77	9.743	5.65	78.3811
gi|66846578	glucanase	6	6.91	6.91	19.15	9.362	7.447	5.81	55.0873
gi|66846833	arabinosidase	71	31.57	31.57	69.1325	68.2547	64.2416	5.82	52.5638
gi|66846837	glucan 1,4-alpha-glucosidase	35	37.41	37.41	44.4518	43.1327	41.1571	5.04	67.1004
gi|66846844	pectate lyase A	4	4.48	4.48	13.2318	4.21451	4.25181	6.23	33.8214
gi|66846860	extracellular glycosyl hydrolase	57	41.47	41.47	54.1326	51.7921	48.2659	5.92	42.9247
gi|66846861	xylosidase/glycosyl hydrolase	1	0.74	0.74	25.2433	7.12472	7.53272	5.17	55.6483
gi|66847207	HECT domain protein	5	4.52	4.52	25.2318	23.6453	25.6732	8.44	151.666
gi|66847547	C6 finger domain protein	3	3.49	3.49	16.2147	5.23494	5.27681	9.26	46.063
gi|66848496	thioredoxin reductase GliT	6	8.41	8.41	15.1126	9.24173	6.21579	5.44	36.0038
gi|66848676	endoglucanase	4	6.15	6.05	32.2418	21.3861	21.2157	4.88	42.6465
gi|66848870	endo-1,4-beta-xylanase	2	3.71	3.71	10.2348	8.21473	7.20171	5.48	42.1362
gi|66848977	telomere-associated RecQ helicase	2	2.5	2.5	11.1573	4.13272	4.76381	8.64	163.567
gi|66849090	penicillolysin/deuterolysin metalloprotease	3	4.53	4.53	15.3158	11.7431	9.76254	5.71	39.4049
gi|66850460	mannosidase MsdS	10	16.72	16.72	23.1389	22.1325	21.1438	5.09	53.8403
gi|66850620	extracellular cell wall glucanase Crf1	5	6.37	6.37	17.1329	15.3249	14.1327	4.6	40.2839
gi|66850837	cellulase family protein	6	4.39	4.39	19.39	19.39	14.8	7.57	43.2342
gi|66850855	alpha-glucuronidase	1	0.7	0.7	7.381	2.143	2.143	5.67	93.6591
gi|66851228	alpha-1,2-mannosidase family protein	2	2.83	2.83	16.28	2.326	2.326	5.75	89.4223
gi|66851619	acyl-CoA dehydrogenase family protein	1	2	2	3.846	1.709	1.709	9.14	51.5742
gi|66851740	endo-1,4-beta-xylanase	23	31.01	31.01	17.1348	15.7023	14.1545	5.26	39.8959
gi|66851935	aldose 1-epimerase	1	0.37	0.37	4.80013	1.42378	1.41274	5.62	50.7336
gi|66852539	glutaminase GtaA	55	67.23	67.23	53.26	48.48	39.8	4.71	76.1478
gi|66853246	alpha-L-arabinofuranosidase	5	6	6.15	28.61	24.1	16.27	8.73	36.4288
gi|66853400	translation initiation factor eIF-2B subunit family protein	8	7.04	7.04	26.7413	26.7433	22.3128	6.28	64.3441
gi|66853419	oxidoreductase, FAD-binding, putative	3	2.39	2.39	15.86	11.84	4.228	5.91	50.4943
gi|66853706	extracelular serine carboxypeptidase	1	1.02	1.02	8.217	2.098	2.098	5.32	64.242
gi|66853735	cellobiose dehydrogenase	19	19.19	19.19	31.43	24.84	19.75	5.34	85.5435
gi|70981394	extracellular arabinanase	0	0.08	0.08	10.23	1.818	0	5.35	44.9912
gi|70982855	glycosyl hydrolase family 43 protein	3	2.42	2.42	17.03	8.836	6.897	5.57	49.6666
gi|70982865	MFS transporter	4	2.67	2.67	10.1235	6.47363	2.71242	7.21	48.4823
gi|70983245	methyltransferase SirN-like	1	2	2	4.797	4.797	4.797	5.21	29.5537
gi|70983346	Hsp70 chaperone (HscA)	1	0.53	0.53	8.958	1.466	1.466	5.3	66.973
gi|70984134	NAD-dependent formate dehydrogenase AciA/Fdh	6	4.9	4.9	27.27	20.1	16.27	8.42	45.7462
gi|70984170	actin Act1	2	2	2	14.25	7.888	7.888	5.87	43.8932
gi|70984543	extracellular exo-polygalacturonase	1	2	2	5.43	2.036	2.036	5.86	48.4893
gi|70984840	molecular chaperone and allergen Mod-E/Hsp90/Hsp1	3	0.65	0.65	17.56	4.816	4.816	4.94	80.64
gi|70985252	conserved hypothetical protein	0	0.11	0.11	21.89	4.151	0	5.13	29.4613
gi|70985434	conserved hypothetical protein	4	4.77	4.77	11.99	7.323	5.556	5.66	87.3221
gi|70985687	GPI-anchored cell wall beta-1,3-endoglucanase EglC	16	12.56	12.56	24.22	22.87	21.08	4.9	44.6512
gi|70985697	endo-1,4-beta-xylanase	73	30.17	30.17	69.3	68.86	64.91	6.27	24.4937
gi|70985747	Asp-hemolysin	2	0.35	0.35	15.11	15.11	15.11	5.29	15.1986
gi|70986056	beta-xylosidase	2	2	2	4.929	3.502	3.502	5.65	83.3377
gi|70986104	mycelial catalase Cat1	39	38.28	38.28	41.9	40.8	36.54	5.5	79.9103
gi|70986814	endoglucanase	144	102.04	102.04	89.32	85.47	79.49	6.02	25.7854
gi|70986860	metallopeptidase MepB	1	0.24	0.24	4.888	1.397	1.397	5.52	81.9097
gi|70988687	beta-N-hexosaminidase	1	2	2	3.481	1.339	1.339	5.21	83.5229
gi|70988699	glucan 1,4-alpha-glucosidase	18	16.96	16.96	35.18	28.21	25.04	5.04	67.1004
gi|70988721	pectatelyase	2	2.11	2.11	5.556	5.556	5.556	5.75	39.3817
gi|70988749	xylosidase/glycosyl hydrolase	61	51.93	51.93	50.39	50.39	48.63	5.17	55.6483
gi|70989193	alkaline phosphatase Pho8	2	2.17	2.17	17.63	3.789	3.789	5.1	66.2957
gi|70989361	alpha-1,3-glucanase/mutanase	39	36.45	36.45	44.56	43.15	41.13	4.98	54.0226
gi|70989609	conserved hypothetical protein	7	5.68	5.68	26	21.75	20.25	5.63	42.269
gi|70990648	endo-1,3-beta-glucanase Engl1	4	4.48	4.48	11.19	4.312	4.312	5.56	104.986
gi|70990878	mitochondrial ADP,ATP carrier protein (Ant)	1	2	2	14.29	3.896	3.896	9.97	33.3215
gi|70991066	conserved hypothetical protein	1	0.21	0.21	6.796	0.3883	0.3883	4.75	227.784
gi|70991182	arabinogalactan endo-1,4-beta-galactosidase GalA	1	1.05	1.05	3.15	3.15	3.15	8.16	41.9408
gi|70991503	cellobiohydrolase celD	99	57.83	57.83	59.51	57.52	56.19	4.64	48.1351
gi|70991821	bet-glucosidase	1	2.03	2.03	9.234	4.279	1.577	5.68	94.9483
gi|70992475	FAD binding domain protein	1	2	2	2.616	2.616	2.616	4.44	54.55
gi|70993608	alkaline serine protease Alp1	63	43.81	43.81	54.09	51.86	48.14	6.31	42.1901
gi|70994060	extracellular endo-1,4-beta-xylanase	123	77.38	77.38	66.67	61.11	60.49	8.54	35.4502
gi|70994150	aminopeptidase	7	10.46	10.46	20.99	10.7	7.03	6.31	106.227
gi|70995928	spermidine synthase	1	2.02	2.02	9.215	9.215	4.437	6.31	42.1901
gi|70995986	histone H4.1	1	0.44	0.44	25.24	7.767	7.767	11.36	11.3704
gi|70996054	nuclear segregation protein (Bfr1)	0	0.1	0.1	6.667	1.569	0	9.12	57.4224
gi|70996112	60S ribosomal protein L17	1	2	2	11.34	5.155	5.155	10.64	21.666
gi|70996120	exo-beta-1,3-glucanase Exg0	9	11.81	11.81	17.95	12.88	9.609	5.19	100.622
gi|70996140	mannosidase MsdS	45	34.89	34.89	50.71	47.06	44.62	5.09	53.8403
gi|70996460	extracellular cell wall glucanase Crf1/allergen Asp F9	9	10.17	10.17	18.73	17.22	17.22	4.6	40.2839
gi|70996706	beta-glucosidase	6	5.17	5.17	12.74	11.31	8.322	5.14	82.6812
gi|70997966	Cu,Zn superoxide dismutase SOD1	11	17.25	17.25	29.1361	27.2548	27.2316	5.82	16.361
gi|70998182	autophagocytosis protein	1	1.42	1.42	10.48	2.833	2.833	4.69	39.7691
gi|70998694	60S ribosomal protein L23	0	0.06	0.06	9.722	9.722	0	10.26	16.1259
gi|70998763	endo-1,4-beta-xylanase	4	4.09	4.09	21.73	15.04	13.09	5.26	39.8959
gi|70999153	aldose 1-epimerase	7	10.24	10.24	18.04	18.04	14.57	5.62	50.7336
gi|70999344	60S ribosomal protein L22	1	0.9	0.9	7.692	7.692	7.692	5.7	13.4222
gi|71000154	alpha-mannosidase	4	2.02	2.02	8.18	2.665	2.665	5.87	123.791
gi|71000329	exo-beta-1,3-glucanase	1	0.27	0.27	6.18	2.472	1.607	5.09	86.726
gi|71001404	40S ribosomal protein Rps16	1	2	2	4.895	4.895	4.895	10.19	15.9715
gi|71001828	allergenic cerato-platanin Asp F13	14	7.42	7.42	55.92	55.92	55.92	4.61	15.9438
gi|71002010	translation elongation factor EF-2 subunit	3	4.17	4.17	8.462	4.291	3.456	6.51	93.1981
gi|74670999	cellobiohydrolase	6	4.9	5.3	27.2322	20.1146	16.0135	4.64	48.1351
gi|78101202	Chitinase B1	187	150.06	150.06	75.75	74.36	74.36	5.03	47.6221
gi|70997151	REVERSED inositol hexaphosphate kinase KCS1	1	0.85	0.85	5.813	1.03	1.03	7.17	151.622
