# Supplementary material for: Secretome diversity and quantitative analysis of cellulolytic Aspergillus fumigatus Z5 in the presence of different carbon sources
Source: Biotechnol Biofuels. 2013 Oct 16;6:149. doi: 10.1186/1754-6834-6-149 (PMC3853031; doi:10.1186/1754-6834-6-149)
Supplement: Additional file 4 — The iTRAQ quantification results. [file 1754-6834-6-149-S4.xls]

## Sheet: iTRAQ
	Name	LIBRA number peptides	num unique peps	tot indep spectra	percent share of spectrum id's	116	error	117	error	119	error	116/119	117/119	Family	Signal P
gi|129555482	cytochrome P450	5	2	5	0.29	0.11	0.03	0.27	0.03	0.31	0.1	0.354839	0.870968	Cypx	N
gi|129555486	secreted antimicrobial peptide	3	2	3	0.16	0.1	0.04	0.51	0.09	0.2	0.01	0.5	2.55	-	Y
gi|129556953	class V chitinase	1	1	1	0.09	0.27	0.03	0.1	0.01	0.35	0.07	0.771429	0.285714	GH18	Y
gi|129557040	Ser/Thr protein phosphatase family protein	1	2	2	0.09	0.49	0.08	0.06	0.01	0.15	0.02	3.26667	0.4	MPP	N
gi|129558344	class V chitinase	6	8	14	0.86	0.24	0.01	0.26	0.01	0.1	0.02	2.4	2.6	GH18	Y
gi|129558573	esterase	1	2	3	0.18	0.07	0	0.26	0.02	0.55	0.05	0.127273	0.472727	-	Y
gi|146324637	hybrid PKS-NRPS enzyme	2	2	3	0.13	0.18	0.02	0.16	0.06	0.32	0.02	0.5625	0.5	PKS	N
gi|66844481	high affinity methionine permease	2	1	2	0.13	0.28	0.01	0.19	0.02	0.17	0.02	1.64706	1.11765	-	N
gi|66844580	glycosyl hydrolase family 43 protein	4	1	7	0.21	0.16	0.03	0.11	0.01	0.03	0.01	5.33333	3.66667	GH43	Y
gi|66845136	beta-1,6-glucanase Neg1	2	1	2	0.13	0.17	0.02	0.47	0.02	0.1	0	1.7	4.7	G30	Y
gi|66845449	alpha-galactosidase	2	2	3	0.12	0.25	0.01	0.13	0.11	0.11	0.08	2.27273	1.18182	G31	N
gi|66845766	extracellular lipase	37	7	64	4.12	0.07	0.01	0.34	0.01	0.35	0.02	0.2	0.971429	Lip3	Y
gi|66845978	GPI-anchored cell wall beta-1,3-endoglucanase EglC	25	2	29	1.89	0.04	0.01	0.63	0.03	0.11	0.01	0.363636	5.72727	GH17	Y
gi|66845983	endo-1,4-beta-xylanase (XlnA)	31	9	49	3.16	0.34	0.01	0.07	0	0.02	0.01	17	3.5	GH11	Y
gi|66846140	cellobiohydrolase	10	1	12	0.76	0.19	0.02	0.1	0.01	0.09	0.01	2.11111	1.11111	GH6	Y
gi|66846336	endo-1,4-beta-glucanase	10	3	10	0.64	0.24	0.01	0.09	0.02	0.13	0.02	1.84615	0.692308	GH61	Y
gi|66846525	endoglucanase	6	2	6	0.39	0.27	0.03	0.14	0.01	0.19	0.04	1.42105	0.736842	GH12	Y
gi|66846526	beta-D-glucoside glucohydrolase	13	2	15	0.97	0.28	0.01	0.16	0.01	0.11	0.01	2.54545	1.45455	GH3	Y
gi|66846625	class III chitinase	5	5	5	0.3	0.19	0.04	0.17	0.06	0.15	0.06	1.26667	1.13333	GH18	Y
gi|66846833	arabinosidase	1	2	2	0.08	0.44	0.09	0.1	0	0.03	0	14.6667	3.33333	GH43	N
gi|66846837	glucan 1,4-alpha-glucosidas	3	2	1	0.13	0.31	0.04	0.18	0.09	0.05	0.01	6.2	3.6	GH15	Y
gi|66846844	pectatelyase	1	1	1	0.07	0.23	0.04	0.15	0.01	0.25	0.04	0.92	0.6	PLC	Y
gi|66846860	extracellular glycosyl hydrolase/cellulase	1	1	1	0.09	0.17	0.03	0.15	0.01	0.07	0.01	2.42857	2.14286	GH62	Y
gi|66846861	xylosidase/glycosyl hydrolase	1	2	4	0.2	0.72	0	0.21	0	0.01	0	72	21	GH43	Y
gi|66847207	HECT domain protein	5	3	8	0.51	0.29	0.03	0.12	0.01	0.15	0.02	1.93333	0.8	HECTt	N
gi|66847547	C6 finger domain protein	2	1	2	0.13	0.02	0	0.51	0	0.39	0.02	0.0512821	1.30769	-	N
gi|66848496	thioredoxin reductase GliT	2	4	4	0.23	0.14	0.08	0.37	0.06	0.29	0.01	0.482759	1.27586	-	N
gi|66848676	endoglucanase	2	1	2	0.13	0.33	0.07	0.1	0	0.03	0	11	3.33333	GH2	N
gi|66848870	endo-1,4-beta-xylanase	21	7	35	2.27	0.35	0.01	0.08	0.01	0.05	0.01	7	1.6	GH10	Y
gi|66848977	telomere-associated RecQ helicase	31	3	52	3.16	0.01	0	0.47	0	0.46	0.01	0.0217391	1.02174	-	N
gi|66849090	penicillolysin/deuterolysin metalloprotease	10	4	13	0.84	0.38	0.07	0.1	0.03	0.07	0.04	5.42857	1.42857	M35-like	Y
gi|66849674	endoglucanase	58	15	109	6.98	0.31	0.01	0.12	0	0.04	0	7.75	3	GH61	Y
gi|66850460	mannosidase MsdS	1	2	6	0.09	0.44	0.07	0.06	0.01	0.13	0.02	3.38462	0.461538	HGH47	Y
gi|66850620	extracellular cell wall glucanase Crf1	1	1	1	0.07	0.2	0.04	0.55	0.07	0.06	0	3.33333	9.16667	GH16	Y
gi|66850743	beta-glucosidase	1	2	1	0.15	0.42	0	0.26	0.02	0.06	0	7	4.33333	GH3	Y
gi|66851740	endo-1,4-beta-xylanase	2	2	3	0.12	0.35	0.02	0.13	0.05	0.11	0.08	3.18182	1.18182	GH10	Y
gi|66851935	aldose 1-epimerase	2	2	13	0.11	0.26	0.04	0.16	0.06	0.32	0.07	0.8125	0.5	-	N
gi|66852539	glutaminase GtaA	2	2	3	0.18	0.4	0.01	0.03	0	0.07	0	5.71429	0.428571	-	Y
gi|66853400	translation initiation factor eIF-2B subunit family protein	49	1	64	3.95	0.3	0	0.27	0	0.09	0	3.33333	3	-	N
gi|66853735	cellobiose dehydrogenase	10	3	12	0.79	0.16	0.02	0.41	0.03	0.19	0.02	0.842105	2.15789	D-like	y
gi|70981394	extracellular arabinanase	4	3	4	0.26	0.27	0.03	0.24	0.01	0.11	0.06	2.45455	2.18182	GH43	Y
gi|70982865	MFS transporter	8	3	47	2.4	0.26	0	0.29	0.01	0.15	0	1.73333	1.93333	-	N
gi|70983075	class V chitinase ChiB1	72	23	159	10.35	0.27	0.01	0.09	0	0.11	0.01	2.45455	0.818182	GH18	Y
gi|70986104	CAT1 mycelial catalase Cat1	8	5	10	0.6	0.21	0.02	0.09	0.01	0.25	0.02	0.84	0.36	-	N
gi|70994060	extracellular endo-1,4-beta-xylanase	17	10	26	1.62	0.31	0.01	0.08	0	0.06	0.01	5.16667	1.33333	GH47	Y
gi|70997966	Cu,Zn superoxide dismutase SOD1	4	1	4	0.26	0.18	0.03	0.19	0.01	0.18	0.01	1	1.05556	-	N
gi|74668470	endo-1,4-beta-xylanase	5	3	5	0.23	0.28	0.05	0.24	0.01	0.13	0.06	2.15385	1.84615	GH11	Y
gi|74670557	1,4-beta-D-glucan-cellobiohydrolyase	21	12	100	7.45	0.28	0.01	0.11	0.01	0.06	0.01	4.66667	1.83333	GH7	Y
gi|74670999	cellobiohydrolase	17	12	35	3.22	0.3	0.01	0.09	0.01	0.06	0.01	5	1.5	GH7	Y

## Sheet: interact.peptide
entry no.	protein	protein probability	percent coverage	LIBRA number peptides	num unique peps	tot indep spectra	percent share of spectrum id's	LIBRA 116 ratio	LIBRA 116 error	LIBRA 117 ratio	LIBRA 117 error	LIBRA 119 ratio	LIBRA 119 error	description	protein molecular weight	protein length	is nondegenerate evidence	weight	precursor ion charge	peptide sequence	nsp adjusted probability	initial probability	n tol termini	n sibling peptides bin	n instances	peptide group designator
1	gi|129555482	0.9999	3	5	2	5	0.29	0.11	0.03	0.27	0.03	0.31	0.1	cytochrome P450, putative [Aspergillus fumigatus Af293],cytochrome P450 [Aspergillus fumigatus Af293]	;	0;	Y	1	2	n[305]FLPYGTK	0.9953	0.9747	1	3	2
	gi|129555483	0.9999	3	5	2	5	0.29	0.11	0.03	0.27	0.03	0.31	0.1	cytochrome P450, putative [Aspergillus fumigatus Af293],cytochrome P450 [Aspergillus fumigatus Af293]	;	0;	Y	1	2	NIPWVLSKK	0.9731	0.8675	2	3	3
2	gi|129555486	0.9998	18.8	3	2	3	0.16	0.1	0.04	0.51	0.09	0.2	0.01	secreted antimicrobial peptide, putative [Aspergillus fumigatus Af293],secreted antimicrobial peptide [Aspergillus fumigatus Af293]	;	0;	Y	1	2	n[305]ATASFYK[432]	0.9964	0.9802	2	3	2
	gi|129555487	0.9998	18.8	3	2	3	0.16	0.1	0.04	0.51	0.09	0.2	0.01	secreted antimicrobial peptide, putative [Aspergillus fumigatus Af293],secreted antimicrobial peptide [Aspergillus fumigatus Af293]	;	0;	Y	1	2	n[305]LPVGWESFGSVR	0.9561	0.7978	2	3	1
3	gi|129556953	0.9865	3.7	1	1	1	0.09	0.27	0.03	0.1	0.01	0.35	0.07	class V chitinase, putative [Aspergillus fumigatus Af293]		0	N	0.5	2	n[305]EIGLDTAK[432]	0.9989	0.9942	1	3	1
	gi|129556954	0.9865	3.7	1	1	1	0.09	0.27	0.03	0.1	0.01	0.35	0.07	class V chitinase, putative [Aspergillus fumigatus Af293]		0	Y	1	2	LSISVPGK	0.9865	0.9297	1	2	1
4	gi|129557040	0.9965	2.7	1	2	2	0.09	0.49	0.08	0.06	0.01	0.15	0.06	Ser/Thr protein phosphatase family protein [Aspergillus fumigatus Af293]		0	Y	1	3	n[305]IANAAIVASK	0.9942	0.9688	1	2	1
5	gi|129558344	1	18.8	6	8	14	0.86	0.24	0.01	0.26	0.01	0.1	0.02	class V chitinase, putative [Aspergillus fumigatus Af293],class V chitinase [Aspergillus fumigatus Af293]	;	0;	Y	1	2	n[305]TDEEAGGQYYWDSTVNLF	1	0.9984	1	6	1
	gi|129558345	1	18.8	6	8	14	0.86	0.24	0.01	0.26	0.01	0.1	0.02	class V chitinase, putative [Aspergillus fumigatus Af293],class V chitinase [Aspergillus fumigatus Af293]	;	0;	Y	1	3	n[305]VMIAIGGWGDTAGFSEGAK[432]	1	0.999	2	6	3
	gi|129558346	1	18.8	6	8	14	0.86	0.24	0.01	0.26	0.01	0.1	0.02	class V chitinase, putative [Aspergillus fumigatus Af293],class V chitinase [Aspergillus fumigatus Af293]	;	0;	Y	1	3	n[305]MNLGFAYYAK[432]	0.9999	0.998	2	6	3
	gi|129558347	1	18.8	6	8	14	0.86	0.24	0.01	0.26	0.01	0.1	0.02	class V chitinase, putative [Aspergillus fumigatus Af293],class V chitinase [Aspergillus fumigatus Af293]	;	0;	Y	1	2	n[305]MNLGFAYY	0.9998	0.9928	1	6	1
	gi|129558348	1	18.8	6	8	14	0.86	0.24	0.01	0.26	0.01	0.1	0.02	class V chitinase, putative [Aspergillus fumigatus Af293],class V chitinase [Aspergillus fumigatus Af293]	;	0;	Y	1	2	n[305]GISVTDSWR	0.9996	0.9849	2	6	3
	gi|129558349	1	18.8	6	8	14	0.86	0.24	0.01	0.26	0.01	0.1	0.02	class V chitinase, putative [Aspergillus fumigatus Af293],class V chitinase [Aspergillus fumigatus Af293]	;	0;	N	0.5	2	n[305]EIGLDTAK[432]	0.9991	0.9653	2	6	1
	gi|129558350	1	18.8	6	8	14	0.86	0.24	0.01	0.26	0.01	0.1	0.02	class V chitinase, putative [Aspergillus fumigatus Af293],class V chitinase [Aspergillus fumigatus Af293]	;	0;	Y	1	2	n[305]GDMIAFTK[432]	0.9985	0.946	2	6	1
	gi|129558351	1	18.8	6	8	14	0.86	0.24	0.01	0.26	0.01	0.1	0.02	class V chitinase, putative [Aspergillus fumigatus Af293],class V chitinase [Aspergillus fumigatus Af293]	;	0;	Y	1	3	n[305]SGTLTFEK[432]	0.9962	0.8714	2	6	1
6	gi|129558573	0.9999	3.4	1	2	3	0.18	0.07	0	0.26	0.02	0.55	0.05	esterase, putative [Aspergillus fumigatus Af293]		0	Y	1	3	n[305]DGHQGQPLPH	0.9939	0.9674	1	3	2
	gi|129558574	0.9999	3.4	1	2	3	0.18	0.07	0	0.26	0.02	0.55	0.05	esterase, putative [Aspergillus fumigatus Af294]		0	Y	1	2	DGHQGQPLPH	0.9905	0.9497	1	3	1
7	gi|146324637	0.9979	0.5	2	2	3	0.13	0.18	0.02	0.16	0.06	0.32	0.02	hybrid PKS-NRPS enzyme [Aspergillus fumigatus Af293]		0	Y	1	2	n[305]AEIAQVFGV	0.9862	0.9285	1	3	1
8	gi|66844481	0.95	2.2	2	1	2	0.13	0.28	0.01	0.19	0.02	0.17	0.02	high affinity methionine permease [Aspergillus fumigatus Af293]		0	Y	1	2	LFLAIGLLLTRR	0.95	0.9843	1	0	2
9	gi|66844580	0.95	2.7	4	1	7	0.21	0.16	0.03	0.11	0.01	0.03	0.01	glycosyl hydrolase family 43 protein [Aspergillus fumigatus Af293]		0	Y	1	2	APAMYKKNGVYFM	0.9832	0.9541	1	0	1
10	gi|66845136	0.9606	2.9	2	1	2	0.13	0.17	0.02	0.47	0.02	0.1	0	beta-1,6-glucanase Neg1, putative [Aspergillus fumigatus Af293]		0	Y	1	3	ISVGALLGLTALSH	0.9606	0.9877	1	0	2
11	gi|66845449	0.9987	2.6	2	2	3	0.12	0.25	0.01	0.13	0.11	0.11	0.08	alpha-galactosidase, putative [Aspergillus fumigatus Af293]		0	Y	1	2	NVLNKAVYYPS	0.9909	0.9518	1	3	1
	gi|66845450	0.9987	2.6	2	2	3	0.12	0.25	0.01	0.13	0.11	0.11	0.08	alpha-galactosidase, putative [Aspergillus fumigatus Af293]		0	Y	1	2	LTAMGGAHEVYSRP	0.9924	0.9635	1	3	1
12	gi|66845766	1	26.1	37	7	64	4.12	0.07	0.01	0.34	0.01	0.35	0.02	extracellular lipase, putative [Aspergillus fumigatus Af293]	;;	0;;	Y	1	2	n[305]VTAFAALG	1	0.999	1	6	10
	gi|66845767	1	26.1	37	7	64	4.12	0.07	0.01	0.34	0.01	0.35	0.02	extracellular lipase, putative [Aspergillus fumigatus Af294]	;;	0;;	Y	1	3	n[305]AASYCTNNINSTGN[432]	1	0.999	2	6	6
	gi|66845768	1	26.1	37	7	64	4.12	0.07	0.01	0.34	0.01	0.35	0.02	extracellular lipase, putative [Aspergillus fumigatus Af295]	;;	0;;	Y	1	3	n[305]NLDFGLDSISDVC[432]	1	0.999	2	6	12	a
	gi|66845769	1	26.1	37	7	64	4.12	0.07	0.01	0.34	0.01	0.35	0.02	extracellular lipase, putative [Aspergillus fumigatus Af296]	;;	0;;	Y	1	2	n[305]NLDFGLDSISDVC[432]	0.9999	0.9968	2	6	27	a
	gi|66845770	1	26.1	37	7	64	4.12	0.07	0.01	0.34	0.01	0.35	0.02	extracellular lipase, putative [Aspergillus fumigatus Af297]	;;	0;;	Y	1	2	n[305]TLGAATLRK[432]	0.9998	0.9915	1	6	4
	gi|66845771	1	26.1	37	7	64	4.12	0.07	0.01	0.34	0.01	0.35	0.02	extracellular lipase, putative [Aspergillus fumigatus Af298]	;;	0;;	Y	1	2	n[305]WITSGDN	0.9998	0.9921	1	6	2
	gi|66845772	1	26.1	37	7	64	4.12	0.07	0.01	0.34	0.01	0.35	0.02	extracellular lipase, putative [Aspergillus fumigatus Af299]	;;	0;;	Y	1	3	n[305]EAHNWYIGHID[432]	0.9961	0.8663	2	6	3
13	gi|66845978	1	10	25	2	29	1.89	0.04	0.01	0.63	0.03	0.11	0.01	GPI-anchored cell wall beta-1,3-endoglucanase EglC [Aspergillus fumigatus Af293]	;	0;	Y	1	3	n[305]SISDAKALF[432]	0.9998	0.999	2	3	28	a
	gi|66845979	1	10	25	2	29	1.89	0.04	0.01	0.63	0.03	0.11	0.01	GPI-anchored cell wall beta-1,3-endoglucanase EglC [Aspergillus fumigatus Af294]	;	0;	Y	1	2	n[305]SISDAKALF[432]	0.9977	0.9876	2	3	1	a
14	gi|66845983	1	41.2	31	9	49	3.16	0.34	0.01	0.07	0	0.02	0.01	endo-1,4-beta-xylanase (XlnA), putative [Aspergillus fumigatus Af293],endo-1,4-beta-xylanase (XlnA) [Aspergillus fumigatus Af293],RecName: Full=Endo-1,4-beta-xylanase xynf11a; Short=Xylanase xynf11a; AltName: Full=1,4-beta-D-xylan xylanohydrolase xynf11a; Flags: Precursor	;;	0;;	Y	1	2	n[305]NAPSIEGTK[432]	1	0.9987	1	6	1
	gi|66845984	1	41.2	31	9	49	3.16	0.34	0.01	0.07	0	0.02	0.01	endo-1,4-beta-xylanase (XlnA), putative [Aspergillus fumigatus Af293],endo-1,4-beta-xylanase (XlnA) [Aspergillus fumigatus Af293],RecName: Full=Endo-1,4-beta-xylanase xynf11a; Short=Xylanase xynf11a; AltName: Full=1,4-beta-D-xylan xylanohydrolase xynf11a; Flags: Precursor	;;	0;;	Y	1	2	n[305]NVGNFVGGK[432]	1	0.999	2	6	11	a
	gi|66845985	1	41.2	31	9	49	3.16	0.34	0.01	0.07	0	0.02	0.01	endo-1,4-beta-xylanase (XlnA), putative [Aspergillus fumigatus Af293],endo-1,4-beta-xylanase (XlnA) [Aspergillus fumigatus Af293],RecName: Full=Endo-1,4-beta-xylanase xynf11a; Short=Xylanase xynf11a; AltName: Full=1,4-beta-D-xylan xylanohydrolase xynf11a; Flags: Precursor	;;	0;;	Y	1	2	n[305]TFTQYWSVR	1	0.9986	2	6	14
	gi|66845986	1	41.2	31	9	49	3.16	0.34	0.01	0.07	0	0.02	0.01	endo-1,4-beta-xylanase (XlnA), putative [Aspergillus fumigatus Af293],endo-1,4-beta-xylanase (XlnA) [Aspergillus fumigatus Af293],RecName: Full=Endo-1,4-beta-xylanase xynf11a; Short=Xylanase xynf11a; AltName: Full=1,4-beta-D-xylan xylanohydrolase xynf11a; Flags: Precursor	;;	0;;	Y	1	3	n[305]TGGTVTMANHFNAWSR	1	0.999	2	6	5
	gi|66845987	1	41.2	31	9	49	3.16	0.34	0.01	0.07	0	0.02	0.01	endo-1,4-beta-xylanase (XlnA), putative [Aspergillus fumigatus Af293],endo-1,4-beta-xylanase (XlnA) [Aspergillus fumigatus Af293],RecName: Full=Endo-1,4-beta-xylanase xynf11a; Short=Xylanase xynf11a; AltName: Full=1,4-beta-D-xylan xylanohydrolase xynf11a; Flags: Precursor	;;	0;;	Y	1	2	n[305]GTVNTDGGTYNIYT	0.9999	0.9951	1	6	1
	gi|66845988	1	41.2	31	9	49	3.16	0.34	0.01	0.07	0	0.02	0.01	endo-1,4-beta-xylanase (XlnA), putative [Aspergillus fumigatus Af293],endo-1,4-beta-xylanase (XlnA) [Aspergillus fumigatus Af293],RecName: Full=Endo-1,4-beta-xylanase xynf11a; Short=Xylanase xynf11a; AltName: Full=1,4-beta-D-xylan xylanohydrolase xynf11a; Flags: Precursor	;;	0;;	Y	1	2	n[305]GWNPGSAR	0.9999	0.9961	2	6	11
	gi|66845989	1	41.2	31	9	49	3.16	0.34	0.01	0.07	0	0.02	0.01	endo-1,4-beta-xylanase (XlnA), putative [Aspergillus fumigatus Af293],endo-1,4-beta-xylanase (XlnA) [Aspergillus fumigatus Af293],RecName: Full=Endo-1,4-beta-xylanase xynf11a; Short=Xylanase xynf11a; AltName: Full=1,4-beta-D-xylan xylanohydrolase xynf11a; Flags: Precursor	;;	0;;	Y	1	2	n[305]QIVATEGYQSSGSASITVY	0.9999	0.9964	1	6	2
	gi|66845990	1	41.2	31	9	49	3.16	0.34	0.01	0.07	0	0.02	0.01	endo-1,4-beta-xylanase (XlnA), putative [Aspergillus fumigatus Af293],endo-1,4-beta-xylanase (XlnA) [Aspergillus fumigatus Af293],RecName: Full=Endo-1,4-beta-xylanase xynf11a; Short=Xylanase xynf11a; AltName: Full=1,4-beta-D-xylan xylanohydrolase xynf11a; Flags: Precursor	;;	0;;	Y	1	2	n[305]LGMNLGTHNY	0.9998	0.9938	1	6	2
	gi|66845991	1	41.2	31	9	49	3.16	0.34	0.01	0.07	0	0.02	0.01	endo-1,4-beta-xylanase (XlnA), putative [Aspergillus fumigatus Af293],endo-1,4-beta-xylanase (XlnA) [Aspergillus fumigatus Af293],RecName: Full=Endo-1,4-beta-xylanase xynf11a; Short=Xylanase xynf11a; AltName: Full=1,4-beta-D-xylan xylanohydrolase xynf11a; Flags: Precursor	;;	0;;	Y	1	3	n[305]NVGNFVGGK[432]	0.9985	0.9459	2	6	2	a
15	gi|66846140	0.9802	2.7	10	1	12	0.76	0.19	0.02	0.1	0.01	0.09	0.01	cellobiohydrolase, putative [Aspergillus fumigatus Af293]	;	0;	Y	1	3	n[305]QLNLPNVAM	0.9802	0.9939	1	0	12
16	gi|66846336	1	7	10	3	10	0.64	0.24	0.01	0.09	0.02	0.13	0.02	endo-1,4-beta-glucanase, putative [Aspergillus fumigatus Af293],endo-1,4-beta-glucanase [Aspergillus fumigatus Af293]	;	0;	Y	1	3	n[305]GHAVVAAGDK[432]	0.9999	0.999	2	4	2
	gi|66846337	1	7	10	3	10	0.64	0.24	0.01	0.09	0.02	0.13	0.02	endo-1,4-beta-glucanase, putative [Aspergillus fumigatus Af293],endo-1,4-beta-glucanase [Aspergillus fumigatus Af293]	;	0;	Y	1	2	n[305]HELIALH	0.9995	0.9958	1	4	6
	gi|66846338	1	7	10	3	10	0.64	0.24	0.01	0.09	0.02	0.13	0.02	endo-1,4-beta-glucanase, putative [Aspergillus fumigatus Af293],endo-1,4-beta-glucanase [Aspergillus fumigatus Af293]	;	0;	N	1	2	n[305]TTLEFFK[432]	0.9994	0.9951	2	4	2
17	gi|66846525	1	4.7	6	2	6	0.39	0.27	0.03	0.14	0.01	0.19	0.04	endoglucanase, putative [Aspergillus fumigatus Af293]	;	0;	Y	1	2	n[305]SYANSQVSLTK[432]	0.9998	0.999	2	3	2	a
	gi|66846526	1	4.7	6	2	6	0.39	0.27	0.03	0.14	0.01	0.19	0.04	endoglucanase, putative [Aspergillus fumigatus Af294]	;	0;	Y	1	3	n[305]SYANSQVSLTK[432]	0.9998	0.999	2	3	4	a
18	gi|66846526	1	2.8	13	2	15	0.97	0.28	0.01	0.16	0.01	0.11	0.01	beta-D-glucoside glucohydrolase [Aspergillus fumigatus Af293],beta-D-glucoside glucohydrolase [Aspergillus fumigatus Af293],RecName: Full=Probable beta-glucosidase L; AltName: Full=Beta-D-glucoside glucohydrolase L; AltName: Full=Cellobiase L; AltName: Full=Gentiobiase L; Flags: Precursor	;;	0;;	Y	1	3	n[305]ANVDVTADHGTVAR	0.9998	0.999	2	3	14
	gi|66846527	1	2.8	13	2	15	0.97	0.28	0.01	0.16	0.01	0.11	0.01	beta-D-glucoside glucohydrolase [Aspergillus fumigatus Af293],beta-D-glucoside glucohydrolase [Aspergillus fumigatus Af293],RecName: Full=Probable beta-glucosidase L; AltName: Full=Beta-D-glucoside glucohydrolase L; AltName: Full=Cellobiase L; AltName: Full=Gentiobiase L; Flags: Precursor	;;	0;;	Y	1	2	n[305]LPYTIAK[432]	0.9603	0.8142	2	3	1
19	gi|66846625	1	25	5	5	5	0.3	0.19	0.04	0.17	0.06	0.15	0.06	class III chitinase, putative [Aspergillus fumigatus Af293]	;	0;	Y	1	3	n[305]NSQTNIAIYWG	1	0.999	2	5	1
	gi|66846626	1	25	5	5	5	0.3	0.19	0.04	0.17	0.06	0.15	0.06	class III chitinase, putative [Aspergillus fumigatus Af294]	;	0;	Y	1	3	n[305]STLRPFGKAAV[432]	1	0.999	2	5	1
	gi|66846627	1	25	5	5	5	0.3	0.19	0.04	0.17	0.06	0.15	0.06	class III chitinase, putative [Aspergillus fumigatus Af295]	;	0;	Y	1	2	n[305]NKNVKVFLG[432]	0.9994	0.978	2	5	1	a
	gi|66846628	1	25	5	5	5	0.3	0.19	0.04	0.17	0.06	0.15	0.06	class III chitinase, putative [Aspergillus fumigatus Af296]	;	0;	Y	1	3	n[305]NKNVKVFLG[432]	0.9965	0.882	2	5	1	a
	gi|66846629	1	25	5	5	5	0.3	0.19	0.04	0.17	0.06	0.15	0.06	class III chitinase, putative [Aspergillus fumigatus Af297]	;	0;	Y	1	3	n[305]AGVRAALGSGSGSGS	0.9909	0.7406	2	5	1
20	gi|66846833	0.9826	2	1	2	2	0.08	0.44	0.09	0.1	0	0.03	0	arabinosidase, putative [Aspergillus fumigatus Af293]		0	Y	1	2	TNERLVTVEDE	0.9758	0.8799	1	2	1	a
	gi|66846834	0.9826	2	1	2	2	0.08	0.44	0.09	0.1	0	0.03	0	arabinosidase, putative [Aspergillus fumigatus Af294]		0	Y	1	2	TNERLVTVEDE	0.9758	0.8799	1	2	1	a
21	gi|66846837	0.9954	6.3	3	2	1	0.13	0.31	0.04	0.18	0.09	0.05	0.01	glucan 1,4-alpha-glucosidase, putative [Aspergillus fumigatus Af293]		0	Y	1	2	LVAVAQAHAPK	0.9658	0.9365	1	3	1
	gi|66846838	0.9954	6.3	3	2	1	0.13	0.31	0.04	0.18	0.09	0.05	0.01	glucan 1,4-alpha-glucosidase, putative [Aspergillus fumigatus Af294]		1	Y	1	2	LVAVAQAHAPK	0.9658	0.9365	1	3	1
22	gi|66846844	0.9805	2.5	1	1	1	0.07	0.73	0.04	0.15	0.01	0.25	0.04	pectate lyase A [Aspergillus fumigatus Af293],pectate lyase A [Aspergillus fumigatus Af293],RecName: Full=Probable pectate lyase A; Flags: Precursor	;;	0;;	Y	1	2	n[305]FGTGHIYN	0.9805	0.994	1	0	1
23	gi|66846860	1	12.9	1	1	1	0.09	0.17	0.03	0.15	0.01	0.07	0.01	extracellular glycosyl hydrolase/cellulase, putative [Aspergillus fumigatus Af293],extracellular glycosyl hydrolase/cellulase [Aspergillus fumigatus Af293]	;	0;	Y	1	3	n[305]VGNEYLLLVEAIGSDGNR	0.9999	0.999	2	4	2
24	gi|66846861	0.9988	0.8	1	2	4	0.2	0.72	0	0.21	0	0.01	0	xylosidase/glycosyl hydrolase, putative [Aspergillus fumigatus Af293]		0	Y	1	2	PVITTVNG	0.9766	0.8835	1	3	1
	gi|66846862	0.9988	0.8	1	2	4	0.2	0.72	0	0.21	0	0.01	0	xylosidase/glycosyl hydrolase, putative [Aspergillus fumigatus Af294]		0	Y	1	2	FPVITTVNG	0.9481	0.768	1	3	3
25	gi|66847207	1	1.4	5	3	8	0.51	0.29	0.03	0.12	0.01	0.15	0.02	HECT domain protein [Aspergillus fumigatus Af293]		0	N	1	2	n[305]DHGGVQQEFFR	0.9976	0.9795	1	4	1	a
	gi|66847208	1	1.4	5	3	8	0.51	0.29	0.03	0.12	0.01	0.15	0.02	HECT domain protein [Aspergillus fumigatus Af293]		0	Y	1	3	n[305]DHGGVQQEFFR	0.9976	0.9796	1	4	6	a
	gi|66847209	1	1.4	5	3	8	0.51	0.29	0.03	0.12	0.01	0.15	0.02	HECT domain protein [Aspergillus fumigatus Af293]		0	Y	1	2	SALVIYFR	0.9946	0.9552	1	4	1
26	gi|66847547	0.9687	1.9	2	1	2	0.13	0.02	0	0.51	0	0.39	0.02	C6 finger domain protein, putative [Aspergillus fumigatus Af293]		0	Y	1	2	n[305]LLYLWYRK	0.9687	0.9903	1	0	2
27	gi|66848496	1	8	2	4	4	0.23	0.14	0.08	0.37	0.06	0.29	0.01	thioredoxin reductase GliT [Aspergillus fumigatus Af293]		0	N	0.99	2	n[305]FCDGYEERG[432]	0.9993	0.973	2	5	1
	gi|66848497	1	8	2	4	4	0.23	0.14	0.08	0.37	0.06	0.29	0.01	thioredoxin reductase GliT [Aspergillus fumigatus Af294]		0	N	0.99	2	n[305]LALNMTEGGD[432]	0.9988	0.9574	2	5	1	a
	gi|66848498	1	8	2	4	4	0.23	0.14	0.08	0.37	0.06	0.29	0.01	thioredoxin reductase GliT [Aspergillus fumigatus Af295]		0	N	0.99	3	n[305]LALNMTEGGD[432]	0.9979	0.9241	2	5	1	a
28	gi|66848676	0.9879	0.7	2	1	2	0.13	0.33	0.05	0.1	0	0.03	0	endoglucanase, putative [Aspergillus fumigatus Af293]		0	Y	1	2	n[305]NYLYYIK[432]	0.9879	0.9963	1	0	2
29	gi|66848870	1	13.1	21	7	35	2.27	0.35	0.01	0.08	0.01	0.05	0.01	endo-1,4-beta-xylanase, putative [Aspergillus fumigatus Af293],endo-1,4-beta-xylanase [Aspergillus fumigatus Af293]	;	0;	Y	1	2	n[305]ATAAAADPDVK[432]	1	0.999	1	6	12	a
	gi|66848871	1	13.1	21	7	35	2.27	0.35	0.01	0.08	0.01	0.05	0.01	endo-1,4-beta-xylanase, putative [Aspergillus fumigatus Af293],endo-1,4-beta-xylanase [Aspergillus fumigatus Af293]	;	0;	Y	1	3	n[305]ATAAAADPDVK[432]	1	0.999	1	6	8	a
	gi|66848872	1	13.1	21	7	35	2.27	0.35	0.01	0.08	0.01	0.05	0.01	endo-1,4-beta-xylanase, putative [Aspergillus fumigatus Af293],endo-1,4-beta-xylanase [Aspergillus fumigatus Af293]	;	0;	Y	1	3	n[305]CYAWDVVNEALNEDGTFR	1	0.999	2	6	1
	gi|66848873	1	13.1	21	7	35	2.27	0.35	0.01	0.08	0.01	0.05	0.01	endo-1,4-beta-xylanase, putative [Aspergillus fumigatus Af293],endo-1,4-beta-xylanase [Aspergillus fumigatus Af293]	;	0;	Y	1	3	n[305]LYYNDYNIEYSGAK[432]	1	0.999	2	6	2
	gi|66848874	1	13.1	21	7	35	2.27	0.35	0.01	0.08	0.01	0.05	0.01	endo-1,4-beta-xylanase, putative [Aspergillus fumigatus Af293],endo-1,4-beta-xylanase [Aspergillus fumigatus Af293]	;	0;	Y	1	3	n[305]NDYNIEYSGAK[432]	1	0.999	1	6	10	b
	gi|66848875	1	13.1	21	7	35	2.27	0.35	0.01	0.08	0.01	0.05	0.01	endo-1,4-beta-xylanase, putative [Aspergillus fumigatus Af293],endo-1,4-beta-xylanase [Aspergillus fumigatus Af293]	;	0;	Y	1	2	n[305]NDYNIEYSGAK[432]	0.9999	0.9971	1	6	1	b
	gi|66848876	1	13.1	21	7	35	2.27	0.35	0.01	0.08	0.01	0.05	0.01	endo-1,4-beta-xylanase, putative [Aspergillus fumigatus Af293],endo-1,4-beta-xylanase [Aspergillus fumigatus Af293]	;	0;	Y	1	2	n[305]MQLPSTAAK[432]	0.9998	0.9937	2	6	1
30	gi|66848977	1	0.8	31	3	52	3.16	0.01	0	0.47	0	0.46	0.01	telomere-associated RecQ helicase, putative [Aspergillus fumigatus Af293]		0	Y	1	2	PLLALFSAK	0.9978	0.981	1	4	48
	gi|66848978	1	0.8	31	3	52	3.16	0.01	0	0.47	0	0.46	0.01	telomere-associated RecQ helicase, putative [Aspergillus fumigatus Af293]		0	Y	1	3	n[305]QEPLLALFSAK	0.9855	0.8874	1	4	2
	gi|66848979	1	0.8	31	3	52	3.16	0.01	0	0.47	0	0.46	0.01	telomere-associated RecQ helicase, putative [Aspergillus fumigatus Af293]		0	Y	1	2	QEPLLALFSAK	0.9791	0.844	1	4	2
31	gi|66849090	1	15.4	10	4	13	0.84	0.38	0.07	0.1	0.03	0.07	0.04	penicillolysin/deuterolysin metalloprotease, putative [Aspergillus fumigatus Af293],penicillolysin/deuterolysin metalloprotease [Aspergillus fumigatus Af293],RecName: Full=Neutral protease 2 homolog AFUA_4G13750; AltName: Full=Deuterolysin AFUA_4G13750; Flags: Precursor	;;	0;;	Y	1	2	n[305]AVYSPGTDDYAYGYR	1	0.999	1	5	2
	gi|66849091	1	15.4	10	4	13	0.84	0.38	0.07	0.1	0.03	0.07	0.04	penicillolysin/deuterolysin metalloprotease, putative [Aspergillus fumigatus Af293],penicillolysin/deuterolysin metalloprotease [Aspergillus fumigatus Af293],RecName: Full=Neutral protease 2 homolog AFUA_4G13750; AltName: Full=Deuterolysin AFUA_4G13750; Flags: Precursor	;;	0;;	Y	1	3	n[305]AVASEASSQSSGK[432]	1	0.999	2	5	7
	gi|66849092	1	15.4	10	4	13	0.84	0.38	0.07	0.1	0.03	0.07	0.04	penicillolysin/deuterolysin metalloprotease, putative [Aspergillus fumigatus Af293],penicillolysin/deuterolysin metalloprotease [Aspergillus fumigatus Af293],RecName: Full=Neutral protease 2 homolog AFUA_4G13750; AltName: Full=Deuterolysin AFUA_4G13750; Flags: Precursor	;;	0;;	Y	1	3	n[305]NAASLANAAASAASSGSSTR	1	0.999	2	5	1
	gi|66849093	1	15.4	10	4	13	0.84	0.38	0.07	0.1	0.03	0.07	0.04	penicillolysin/deuterolysin metalloprotease, putative [Aspergillus fumigatus Af293],penicillolysin/deuterolysin metalloprotease [Aspergillus fumigatus Af293],RecName: Full=Neutral protease 2 homolog AFUA_4G13750; AltName: Full=Deuterolysin AFUA_4G13750; Flags: Precursor	;;	0;;	Y	1	2	n[305]ASALSTALR	0.9997	0.9881	2	5	3
32	gi|66849674	1	41.6	58	15	109	6.98	0.31	0.01	0.12	0	0.04	0	endoglucanase, putative [Aspergillus fumigatus Af293],endoglucanase [Aspergillus fumigatus Af293]	;	0;	Y	1	2	n[305]DIYSDLSGGYPIPGPALFNA	1	0.999	1	6	3	a
	gi|66849675	1	41.6	58	15	109	6.98	0.31	0.01	0.12	0	0.04	0	endoglucanase, putative [Aspergillus fumigatus Af293],endoglucanase [Aspergillus fumigatus Af293]	;	0;	Y	1	2	n[305]IAAQGLIDGSNPPGVWA	1	0.9983	1	6	2
	gi|66849676	1	41.6	58	15	109	6.98	0.31	0.01	0.12	0	0.04	0	endoglucanase, putative [Aspergillus fumigatus Af293],endoglucanase [Aspergillus fumigatus Af293]	;	0;	Y	1	2	n[305]LTATVAAGSQIEF	1	0.9989	1	6	2
	gi|66849677	1	41.6	58	15	109	6.98	0.31	0.01	0.12	0	0.04	0	endoglucanase, putative [Aspergillus fumigatus Af293],endoglucanase [Aspergillus fumigatus Af293]	;	0;	Y	1	2	n[305]NTDPGIK[432]	1	0.9988	2	6	49	c
	gi|66849678	1	41.6	58	15	109	6.98	0.31	0.01	0.12	0	0.04	0	endoglucanase, putative [Aspergillus fumigatus Af293],endoglucanase [Aspergillus fumigatus Af293]	;	0;	Y	1	2	n[305]YYGGYLVNQYPY	1	0.999	1	6	16
	gi|66849679	1	41.6	58	15	109	6.98	0.31	0.01	0.12	0	0.04	0	endoglucanase, putative [Aspergillus fumigatus Af293],endoglucanase [Aspergillus fumigatus Af293]	;	0;	Y	1	3	n[305]DIYSDLSGGYPIPGPALFNA	1	0.999	1	6	2	a
	gi|66849680	1	41.6	58	15	109	6.98	0.31	0.01	0.12	0	0.04	0	endoglucanase, putative [Aspergillus fumigatus Af293],endoglucanase [Aspergillus fumigatus Af293]	;	0;	Y	1	3	n[305]STTATDLGFVDGTGYQSPDIICHR	1	0.999	1	6	12
	gi|66849681	1	41.6	58	15	109	6.98	0.31	0.01	0.12	0	0.04	0	endoglucanase, putative [Aspergillus fumigatus Af293],endoglucanase [Aspergillus fumigatus Af293]	;	0;	Y	1	3	n[305]YYGGYLVNQYPYMSNPPDTIAW	1	0.999	1	6	8	b
	gi|66849682	1	41.6	58	15	109	6.98	0.31	0.01	0.12	0	0.04	0	endoglucanase, putative [Aspergillus fumigatus Af293],endoglucanase [Aspergillus fumigatus Af293]	;	0;	Y	1	3	n[305]YYGGYLVNQYPYM[147]SNPPDTIAW	1	0.999	1	6	4
	gi|66849683	1	41.6	58	15	109	6.98	0.31	0.01	0.12	0	0.04	0	endoglucanase, putative [Aspergillus fumigatus Af293],endoglucanase [Aspergillus fumigatus Af293]	;	0;	Y	1	2	n[305]YYGGYLV	0.9999	0.9965	1	6	3
	gi|66849684	1	41.6	58	15	109	6.98	0.31	0.01	0.12	0	0.04	0	endoglucanase, putative [Aspergillus fumigatus Af293],endoglucanase [Aspergillus fumigatus Af293]	;	0;	Y	1	2	n[305]DLSGGYPIPGPALFNA	0.9998	0.9924	1	6	2
	gi|66849685	1	41.6	58	15	109	6.98	0.31	0.01	0.12	0	0.04	0	endoglucanase, putative [Aspergillus fumigatus Af293],endoglucanase [Aspergillus fumigatus Af293]	;	0;	Y	1	2	n[305]YYGGYLVNQYPYMSN	0.9994	0.9755	1	6	1
	gi|66849686	1	41.6	58	15	109	6.98	0.31	0.01	0.12	0	0.04	0	endoglucanase, putative [Aspergillus fumigatus Af293],endoglucanase [Aspergillus fumigatus Af293]	;	0;	Y	1	2	n[305]YYGGYLVNQYPYMSNPPDTIAW	0.9991	0.9677	1	6	1	b
	gi|66849687	1	41.6	58	15	109	6.98	0.31	0.01	0.12	0	0.04	0	endoglucanase, putative [Aspergillus fumigatus Af293],endoglucanase [Aspergillus fumigatus Af293]	;	0;	Y	1	3	n[305]NTDPGIK[432]	0.9987	0.9527	2	6	2	c
33	gi|66850460	1	2	1	2	6	0.09	0.44	0.07	0.06	0.01	0.13	0.02	mannosidase MsdS [Aspergillus fumigatus Af293]	0.2	0;	Y	1	2	n[305]LMKMYVYDPKRFAT	0.9998	0.999	1	3	2	a
	gi|66850461	1	2	1	2	6	0.09	0.44	0.07	0.06	0.01	0.13	0.02	mannosidase MsdS [Aspergillus fumigatus Af294]	0.2	0;	Y	1	3	n[305]LMKMYVYDPKRFAT	0.9995	0.9972	1	3	1	a
34	gi|66850620	0.9808	3.3	1	1	1	0.07	0.2	99.99	0.55	99.99	0.06	99.99	extracellular cell wall glucanase Crf1/allergen Asp F9 [Aspergillus fumigatus Af293],extracellular cell wall glucanase Crf1/allergen Asp F9 [Aspergillus fumigatus Af293],RecName: Full=Probable glycosidase crf1; AltName: Full=Crh-like protein 1; AltName: Allergen=Asp f 9; Flags: Precursor	;;	0;;	Y	1	2	n[305]DAVTWSIDGAVVR	0.9808	0.9941	2	0	1
35	gi|66850743	0.9673	5.3	1	2	1	0.15	0.42	0	0.26	0.02	0.06	0	beta-glucosidase, putative [Aspergillus fumigatus Af293]		0;	Y	1	2	n[305]ARQRAVQMATEFRK	0.9934	0.9785	1	3	2
	gi|66850744	0.9673	5.3	1	2	1	0.15	0.42	0	0.26	0.02	0.06	0	beta-glucosidase, putative [Aspergillus fumigatus Af294]		0;	Y	1	2	n[305]ARQRAVQMATEFRK	0.9934	0.9785	1	3	2
36	gi|66851740	0.9961	1.1	2	2	3	0.12	0.35	0.02	0.13	0.05	0.11	0.08	endo-1,4-beta-xylanase, putative [Aspergillus fumigatus Af293]		0;	Y	1	2	GKRCYAWDVV	0.9717	0.9614	1	3	2
	gi|66851741	0.9961	1.1	2	2	3	0.12	0.35	0.02	0.13	0.05	0.11	0.08	endo-1,4-beta-xylanase, putative [Aspergillus fumigatus Af294]		1;	Y	1	2	FSQAPFYTAEAQKQQAA	0.9782	0.9671	1	3	2
37	gi|66851935	0.9954	3	2	2	13	0.11	0.26	0.04	0.16	0.06	0.32	0.07	aldose 1-epimerase, putative [Aspergillus fumigatus Af293]		0	Y	1	2	n[305]LNDTFLQLPYSNRLIAT	0.9658	0.8365	1	3	1
	gi|66851936	0.9954	3	2	2	13	0.11	0.26	0.04	0.16	0.06	0.32	0.07	aldose 1-epimerase, putative [Aspergillus fumigatus Af294]		1	Y	1	2	n[305]LNDTFLQLPYSNRLIAT	0.9658	0.8365	1	3	1
38	gi|66852539	0.9998	2.6	2	2	3	0.18	0.4	0.01	0.03	0	0.07	0	glutaminase GtaA [Aspergillus fumigatus Af293],glutaminase GtaA [Aspergillus fumigatus Af293]	;	0;	Y	1	2	n[305]LSSALDER	0.995	0.973	2	3	2
	gi|66852540	0.9998	2.6	2	2	3	0.18	0.4	0.01	0.03	0	0.07	0	glutaminase GtaA [Aspergillus fumigatus Af293],glutaminase GtaA [Aspergillus fumigatus Af293]	;	0;	Y	1	3	n[305]SAIAHDYIDR	0.9666	0.8402	2	3	1
39	gi|66853400	0.9531	1.4	49	1	64	3.95	0.3	0	0.27	0	0.09	0	translation initiation factor eIF-2B subunit family protein [Aspergillus fumigatus Af293]		0	Y	1	2	LPVVLSAK	0.9531	0.9853	1	0	64
40	gi|66853735	1	21.6	10	3	12	0.79	0.16	0.02	0.41	0.03	0.19	0.02	cellobiose dehydrogenase [Aspergillus fumigatus Af293]	;;	0;;	Y	1	2	n[305]NYWVEIGTWNK[432]	0.9999	0.999	2	4	2	a
	gi|66853736	1	21.6	10	3	12	0.79	0.16	0.02	0.41	0.03	0.19	0.02	cellobiose dehydrogenase [Aspergillus fumigatus Af294]	;;	0;;	Y	1	3	n[305]NYWVEIGTWNK[432]	0.9999	0.999	2	4	9	a
	gi|66853737	1	21.6	10	3	12	0.79	0.16	0.02	0.41	0.03	0.19	0.02	cellobiose dehydrogenase [Aspergillus fumigatus Af295]	;;	0;;	Y	1	3	n[305]SDASSGTTGGFDLYDGNTK[432]	0.9999	0.999	2	4	1
41	gi|70981394	1	10	4	3	4	0.26	0.27	0.03	0.24	0.01	0.11	0.06	RecName: Full=Probable arabinan endo-1,5-alpha-L-arabinosidase C; AltName: Full=Endo-1,5-alpha-L-arabinanase C; Short=ABN C; Flags: Precursor,extracellular arabinanase, putative [Aspergillus fumigatus Af293],extracellular arabinanase [Aspergillus fumigatus Af293]	;;	0;;	Y	1	3	n[305]AVEDYQFGWNQLK[432]	0.9999	0.999	2	4	1
	gi|70981395	1	10	4	3	4	0.26	0.27	0.03	0.24	0.01	0.11	0.06	RecName: Full=Probable arabinan endo-1,5-alpha-L-arabinosidase C; AltName: Full=Endo-1,5-alpha-L-arabinanase C; Short=ABN C; Flags: Precursor,extracellular arabinanase, putative [Aspergillus fumigatus Af293],extracellular arabinanase [Aspergillus fumigatus Af293]	;;	0;;	Y	1	2	n[305]WENDWPSV	0.9991	0.9921	2	4	2
	gi|70981396	1	10	4	3	4	0.26	0.27	0.03	0.24	0.01	0.11	0.06	RecName: Full=Probable arabinan endo-1,5-alpha-L-arabinosidase C; AltName: Full=Endo-1,5-alpha-L-arabinanase C; Short=ABN C; Flags: Precursor,extracellular arabinanase, putative [Aspergillus fumigatus Af293],extracellular arabinanase [Aspergillus fumigatus Af293]	;;	0;;	Y	1	3	n[305]STSATGGFVDK[432]	0.9885	0.9087	2	4	1
42	gi|70982865	1	2.2	8	3	47	2.4	0.26	0	0.29	0.01	0.15	0	MFS transporter [Aspergillus fumigatus Af293]		0	Y	1	2	LLILPAASK	0.9965	0.9707	1	4	5
	gi|70982866	1	2.2	8	3	47	2.4	0.26	0	0.29	0.01	0.15	0	MFS transporter [Aspergillus fumigatus Af293]		0	N	1	2	LILPAASK	0.9805	0.8532	1	4	37
	gi|70982867	1	2.2	8	3	47	2.4	0.26	0	0.29	0.01	0.15	0	MFS transporter [Aspergillus fumigatus Af293]		0	Y	1	2	LLLILPAASK	0.9792	0.8448	1	4	5
43	gi|70983075	1	30.9	72	23	159	10.35	0.27	0.01	0.09	0	0.11	0.01	class V chitinase ChiB1 [Aspergillus fumigatus Af293]		0	N	1	2	NHNPQDLPVER	1	0.9988	2	7	11
	gi|70983076	1	30.9	72	23	159	10.35	0.27	0.01	0.09	0	0.11	0.01	class V chitinase ChiB1 [Aspergillus fumigatus Af293]		0	N	1	2	n[305]DMDQQLDFWNLM	1	0.999	1	7	2
	gi|70983077	1	30.9	72	23	159	10.35	0.27	0.01	0.09	0	0.11	0.01	class V chitinase ChiB1 [Aspergillus fumigatus Af293]		0	N	1	2	n[305]DMDQQLDFWNLM[147]	1	0.9984	1	7	2
	gi|70983078	1	30.9	72	23	159	10.35	0.27	0.01	0.09	0	0.11	0.01	class V chitinase ChiB1 [Aspergillus fumigatus Af293]		0	N	0.99	2	n[305]IVLGMPLYG	1	0.999	1	7	4
	gi|70983079	1	30.9	72	23	159	10.35	0.27	0.01	0.09	0	0.11	0.01	class V chitinase ChiB1 [Aspergillus fumigatus Af293]		0	N	1	2	n[305]SVVYFVNW	1	0.999	1	7	27
	gi|70983080	1	30.9	72	23	159	10.35	0.27	0.01	0.09	0	0.11	0.01	class V chitinase ChiB1 [Aspergillus fumigatus Af293]		0	N	1	2	n[305]SYSYDATNK[432]	1	0.999	1	7	17	a
	gi|70983081	1	30.9	72	23	159	10.35	0.27	0.01	0.09	0	0.11	0.01	class V chitinase ChiB1 [Aspergillus fumigatus Af293]		0	N	1	2	n[305]TVASPAGPDK[432]	1	0.9985	1	7	1
	gi|70983082	1	30.9	72	23	159	10.35	0.27	0.01	0.09	0	0.11	0.01	class V chitinase ChiB1 [Aspergillus fumigatus Af293]		0	N	1	3	n[305]FLISYDNPQVANLK[432]	1	0.999	2	7	8	b
	gi|70983083	1	30.9	72	23	159	10.35	0.27	0.01	0.09	0	0.11	0.01	class V chitinase ChiB1 [Aspergillus fumigatus Af293]		0	N	1	3	n[305]LGLGGAMWWDSSSDK[432]	1	0.999	1	7	4
	gi|70983084	1	30.9	72	23	159	10.35	0.27	0.01	0.09	0	0.11	0.01	class V chitinase ChiB1 [Aspergillus fumigatus Af293]		0	N	1	3	n[305]LISYDNPQVANLK[432]	1	0.999	1	7	1
	gi|70983085	1	30.9	72	23	159	10.35	0.27	0.01	0.09	0	0.11	0.01	class V chitinase ChiB1 [Aspergillus fumigatus Af293]		0	N	1	3	n[305]NHNPQDLPVER	1	0.999	2	7	18
	gi|70983086	1	30.9	72	23	159	10.35	0.27	0.01	0.09	0	0.11	0.01	class V chitinase ChiB1 [Aspergillus fumigatus Af293]		0	N	1	3	n[305]SIGGWTYSPNFAPAASTDAGR	1	0.999	1	7	5
	gi|70983087	1	30.9	72	23	159	10.35	0.27	0.01	0.09	0	0.11	0.01	class V chitinase ChiB1 [Aspergillus fumigatus Af293]		0	N	1	3	n[305]SLGLGGAMWWDSSSDK[432]	1	0.999	2	7	30
	gi|70983088	1	30.9	72	23	159	10.35	0.27	0.01	0.09	0	0.11	0.01	class V chitinase ChiB1 [Aspergillus fumigatus Af293]		0	N	1	3	n[305]SYSYDATNK[432]	1	0.9985	1	7	3	a
	gi|70983089	1	30.9	72	23	159	10.35	0.27	0.01	0.09	0	0.11	0.01	class V chitinase ChiB1 [Aspergillus fumigatus Af293]		0	N	1	2	n[305]ALPQAGATEHVLP	0.9999	0.9972	1	7	5
	gi|70983090	1	30.9	72	23	159	10.35	0.27	0.01	0.09	0	0.11	0.01	class V chitinase ChiB1 [Aspergillus fumigatus Af293]		0	N	1	2	n[305]DMDQQLDFWN	0.9999	0.9964	1	7	2
	gi|70983091	1	30.9	72	23	159	10.35	0.27	0.01	0.09	0	0.11	0.01	class V chitinase ChiB1 [Aspergillus fumigatus Af293]		0	N	1	2	n[305]DMDQQLDFWNLMAY	0.9999	0.9966	1	7	1
	gi|70983092	1	30.9	72	23	159	10.35	0.27	0.01	0.09	0	0.11	0.01	class V chitinase ChiB1 [Aspergillus fumigatus Af293]		0	N	0.99	2	n[305]IVLGMPLYGR	0.9999	0.9945	2	7	11
	gi|70983093	1	30.9	72	23	159	10.35	0.27	0.01	0.09	0	0.11	0.01	class V chitinase ChiB1 [Aspergillus fumigatus Af293]		0	Y	1	3	n[305]DSWADIEK[432]	0.9999	0.9958	1	7	1
	gi|70983094	1	30.9	72	23	159	10.35	0.27	0.01	0.09	0	0.11	0.01	class V chitinase ChiB1 [Aspergillus fumigatus Af293]		0	N	1	2	n[305]DM[147]DQQLDFWNLM[147]	0.9998	0.9929	1	7	2
	gi|70983095	1	30.9	72	23	159	10.35	0.27	0.01	0.09	0	0.11	0.01	class V chitinase ChiB1 [Aspergillus fumigatus Af293]		0	N	1	2	n[305]FLISYDNPQVANLK[432]	0.9998	0.9922	2	7	1	b
	gi|70983096	1	30.9	72	23	159	10.35	0.27	0.01	0.09	0	0.11	0.01	class V chitinase ChiB1 [Aspergillus fumigatus Af293]		0	N	0.99	2	n[305]IVLGM[147]PLY	0.9997	0.9888	1	7	1
	gi|70983097	1	30.9	72	23	159	10.35	0.27	0.01	0.09	0	0.11	0.01	class V chitinase ChiB1 [Aspergillus fumigatus Af293]		0	N	1	2	n[305]FLISYDNPQVAN	0.9984	0.9424	1	7	2
44	gi|70986104	1	5.4	8	5	10	0.6	0.21	0.02	0.09	0.01	0.25	0.02	mycelial catalase Cat1 [Aspergillus fumigatus Af293]	;;	0;;	Y	1	3	n[305]AMSGHGIPR	0.9999	0.9971	1	5	1
	gi|70986105	1	5.4	8	5	10	0.6	0.21	0.02	0.09	0.01	0.25	0.02	mycelial catalase Cat1 [Aspergillus fumigatus Af294]	;;	0;;	Y	1	3	n[305]DVHGFATR	0.9997	0.9894	2	5	6	a
	gi|70986106	1	5.4	8	5	10	0.6	0.21	0.02	0.09	0.01	0.25	0.02	mycelial catalase Cat1 [Aspergillus fumigatus Af295]	;;	0;;	Y	1	3	n[305]QDLHDAIEAGR	0.9981	0.9335	2	5	1
	gi|70986107	1	5.4	8	5	10	0.6	0.21	0.02	0.09	0.01	0.25	0.02	mycelial catalase Cat1 [Aspergillus fumigatus Af296]	;;	0;;	Y	1	2	n[305]GPTLLEDFIFR	0.9955	0.8519	2	5	1
	gi|70986108	1	5.4	8	5	10	0.6	0.21	0.02	0.09	0.01	0.25	0.02	mycelial catalase Cat1 [Aspergillus fumigatus Af297]	;;	0;;	Y	1	2	n[305]DVHGFATR	0.9493	0.6493	2	5	1	a
45	gi|70994060	1	27.5	17	10	26	1.62	0.31	0.01	0.08	0	0.06	0.01	extracellular endo-1,4-beta-xylanase [Aspergillus fumigatus Af293][Aspergillus fumigatus Af293]	;;	0;;	Y	1	2	n[305]FNFAGADFLVNY	1	0.999	1	6	2
	gi|70994061	1	27.5	17	10	26	1.62	0.31	0.01	0.08	0	0.06	0.01	extracellular endo-1,4-beta-xylanase [Aspergillus fumigatus Af293][Aspergillus fumigatus Af294]	;;	0;;	Y	1	2	n[305]NTLTSVLK[432]	1	0.9981	2	6	3	a
	gi|70994062	1	27.5	17	10	26	1.62	0.31	0.01	0.08	0	0.06	0.01	extracellular endo-1,4-beta-xylanase [Aspergillus fumigatus Af293][Aspergillus fumigatus Af295]	;;	0;;	Y	1	3	n[305]LYINDYNLDSASYGK[432]	1	0.999	2	6	3
	gi|70994063	1	27.5	17	10	26	1.62	0.31	0.01	0.08	0	0.06	0.01	extracellular endo-1,4-beta-xylanase [Aspergillus fumigatus Af293][Aspergillus fumigatus Af296]	;;	0;;	Y	1	3	n[305]NTLTSVLK[432]	1	0.9983	2	6	2	a
	gi|70994064	1	27.5	17	10	26	1.62	0.31	0.01	0.08	0	0.06	0.01	extracellular endo-1,4-beta-xylanase [Aspergillus fumigatus Af293][Aspergillus fumigatus Af297]	;;	0;;	Y	1	3	n[305]DFGQLTPENSMK[432]	0.9999	0.9979	2	6	1
	gi|70994065	1	27.5	17	10	26	1.62	0.31	0.01	0.08	0	0.06	0.01	extracellular endo-1,4-beta-xylanase [Aspergillus fumigatus Af293][Aspergillus fumigatus Af298]	;;	0;;	Y	1	3	n[305]NHITTVMTR	0.9998	0.9936	2	6	2
	gi|70994066	1	27.5	17	10	26	1.62	0.31	0.01	0.08	0	0.06	0.01	extracellular endo-1,4-beta-xylanase [Aspergillus fumigatus Af293][Aspergillus fumigatus Af299]	;;	0;;	Y	1	2	n[305]SQNEAIVR	0.9994	0.9781	2	6	2
	gi|70994067	1	27.5	17	10	26	1.62	0.31	0.01	0.08	0	0.06	0.01	extracellular endo-1,4-beta-xylanase [Aspergillus fumigatus Af293][Aspergillus fumigatus Af300]	;;	0;;	Y	1	2	n[305]VLGEDFVR	0.9994	0.9761	2	6	2
	gi|70994068	1	27.5	17	10	26	1.62	0.31	0.01	0.08	0	0.06	0.01	extracellular endo-1,4-beta-xylanase [Aspergillus fumigatus Af293][Aspergillus fumigatus Af301]	;;	0;;	N	1	2	n[305]SVDPSAK[432]	0.9992	0.9712	2	6	4
	gi|70994069	1	27.5	17	10	26	1.62	0.31	0.01	0.08	0	0.06	0.01	extracellular endo-1,4-beta-xylanase [Aspergillus fumigatus Af293][Aspergillus fumigatus Af302]	;;	0;;	Y	1	2	n[305]WDATEPSQGR	0.9975	0.9103	2	6	5
46	gi|70997966	0.9805	6.5	4	1	4	0.26	0.18	0.03	0.19	0.01	0.18	0.01	Cu,Zn superoxide dismutase SOD1 [Aspergillus fumigatus Af293]	;;	0;;	Y	1	3	n[305]THGAPEDSER	0.9805	0.994	2	0	4
47	gi|74668470	1	41.2	31	9	49	3.16	0.34	0.01	0.07	0	0.02	0.01	endo-1,4-beta-xylanase (XlnA), putative [Aspergillus fumigatus Af293],endo-1,4-beta-xylanase (XlnA) [Aspergillus fumigatus Af293],RecName: Full=Endo-1,4-beta-xylanase xynf11a; Short=Xylanase xynf11a; AltName: Full=1,4-beta-D-xylan xylanohydrolase xynf11a; Flags: Precursor	;;	0;;	Y	1	2	n[305]NAPSIEGTK[432]	1	0.9987	1	6	1
	gi|74668471	1	41.2	31	9	49	3.16	0.34	0.01	0.07	0	0.02	0.01	endo-1,4-beta-xylanase (XlnA), putative [Aspergillus fumigatus Af293],endo-1,4-beta-xylanase (XlnA) [Aspergillus fumigatus Af293],RecName: Full=Endo-1,4-beta-xylanase xynf11a; Short=Xylanase xynf11a; AltName: Full=1,4-beta-D-xylan xylanohydrolase xynf11a; Flags: Precursor	;;	0;;	Y	1	2	n[305]NVGNFVGGK[432]	1	0.999	2	6	11	a
	gi|74668472	1	41.2	31	9	49	3.16	0.34	0.01	0.07	0	0.02	0.01	endo-1,4-beta-xylanase (XlnA), putative [Aspergillus fumigatus Af293],endo-1,4-beta-xylanase (XlnA) [Aspergillus fumigatus Af293],RecName: Full=Endo-1,4-beta-xylanase xynf11a; Short=Xylanase xynf11a; AltName: Full=1,4-beta-D-xylan xylanohydrolase xynf11a; Flags: Precursor	;;	0;;	Y	1	2	n[305]TFTQYWSVR	1	0.9986	2	6	14
48	gi|74670557	1	15.8	21	12	100	7.45	0.28	0.01	0.11	0.01	0.06	0.01	RecName: Full=Probable 1,4-beta-D-glucan cellobiohydrolase B; AltName: Full=Beta-glucancellobiohydrolase B; AltName: Full=Exocellobiohydrolase B; AltName: Full=Exoglucanase B; Flags: Precursor		0	N	1	2	n[305]DDSTYEMFK[432]	1	0.999	2	6	7	a
	gi|74670558	1	15.8	21	12	100	7.45	0.28	0.01	0.11	0.01	0.06	0.01	RecName: Full=Probable 1,4-beta-D-glucan cellobiohydrolase B; AltName: Full=Beta-glucancellobiohydrolase B; AltName: Full=Exocellobiohydrolase B; AltName: Full=Exoglucanase B; Flags: Precursor		0	N	1	2	n[305]NFVTTSQQK[432]	1	0.9988	1	6	1
	gi|74670559	1	15.8	21	12	100	7.45	0.28	0.01	0.11	0.01	0.06	0.01	RecName: Full=Probable 1,4-beta-D-glucan cellobiohydrolase B; AltName: Full=Beta-glucancellobiohydrolase B; AltName: Full=Exocellobiohydrolase B; AltName: Full=Exoglucanase B; Flags: Precursor		0	N	1	2	n[305]SLFQDQNVFEK[432]	1	0.999	2	6	3	b
	gi|74670560	1	15.8	21	12	100	7.45	0.28	0.01	0.11	0.01	0.06	0.01	RecName: Full=Probable 1,4-beta-D-glucan cellobiohydrolase B; AltName: Full=Beta-glucancellobiohydrolase B; AltName: Full=Exocellobiohydrolase B; AltName: Full=Exoglucanase B; Flags: Precursor		0	N	1	2	n[305]TFYGPGMTVDTK[432]	1	0.999	2	6	1	c
	gi|74670561	1	15.8	21	12	100	7.45	0.28	0.01	0.11	0.01	0.06	0.01	RecName: Full=Probable 1,4-beta-D-glucan cellobiohydrolase B; AltName: Full=Beta-glucancellobiohydrolase B; AltName: Full=Exocellobiohydrolase B; AltName: Full=Exoglucanase B; Flags: Precursor		0	N	0.5	3	n[305]ALYFVAMDADGGMSK[432]	1	0.999	1	6	5
	gi|74670562	1	15.8	21	12	100	7.45	0.28	0.01	0.11	0.01	0.06	0.01	RecName: Full=Probable 1,4-beta-D-glucan cellobiohydrolase B; AltName: Full=Beta-glucancellobiohydrolase B; AltName: Full=Exocellobiohydrolase B; AltName: Full=Exoglucanase B; Flags: Precursor		0	N	1	3	n[305]DDSTYEMFK[432]	1	0.999	2	6	14	a
	gi|74670563	1	15.8	21	12	100	7.45	0.28	0.01	0.11	0.01	0.06	0.01	RecName: Full=Probable 1,4-beta-D-glucan cellobiohydrolase B; AltName: Full=Beta-glucancellobiohydrolase B; AltName: Full=Exocellobiohydrolase B; AltName: Full=Exoglucanase B; Flags: Precursor		0	N	1	3	n[305]DDSTYEM[147]FK[432]	1	0.999	2	6	2
	gi|74670564	1	15.8	21	12	100	7.45	0.28	0.01	0.11	0.01	0.06	0.01	RecName: Full=Probable 1,4-beta-D-glucan cellobiohydrolase B; AltName: Full=Beta-glucancellobiohydrolase B; AltName: Full=Exocellobiohydrolase B; AltName: Full=Exoglucanase B; Flags: Precursor		0	N	1	3	n[305]LNFVTTSQQK[432]	1	0.999	2	6	9
	gi|74670565	1	15.8	21	12	100	7.45	0.28	0.01	0.11	0.01	0.06	0.01	RecName: Full=Probable 1,4-beta-D-glucan cellobiohydrolase B; AltName: Full=Beta-glucancellobiohydrolase B; AltName: Full=Exocellobiohydrolase B; AltName: Full=Exoglucanase B; Flags: Precursor		0	N	1	3	n[305]SLFQDQNVFEK[432]	1	0.999	2	6	27	b
	gi|74670566	1	15.8	21	12	100	7.45	0.28	0.01	0.11	0.01	0.06	0.01	RecName: Full=Probable 1,4-beta-D-glucan cellobiohydrolase B; AltName: Full=Beta-glucancellobiohydrolase B; AltName: Full=Exocellobiohydrolase B; AltName: Full=Exoglucanase B; Flags: Precursor		0	N	1	3	n[305]TFYGPGMTVDTK[432]	1	0.999	2	6	24	c
	gi|74670567	1	15.8	21	12	100	7.45	0.28	0.01	0.11	0.01	0.06	0.01	RecName: Full=Probable 1,4-beta-D-glucan cellobiohydrolase B; AltName: Full=Beta-glucancellobiohydrolase B; AltName: Full=Exocellobiohydrolase B; AltName: Full=Exoglucanase B; Flags: Precursor		0	N	1	3	n[305]TFYGPGM[147]TVDTK[432]	1	0.999	2	6	9
	gi|74670568	1	15.8	21	12	100	7.45	0.28	0.01	0.11	0.01	0.06	0.01	RecName: Full=Probable 1,4-beta-D-glucan cellobiohydrolase B; AltName: Full=Beta-glucancellobiohydrolase B; AltName: Full=Exocellobiohydrolase B; AltName: Full=Exoglucanase B; Flags: Precursor		0	N	1	2	n[305]VVIDANW	0.9999	0.9967	1	6	2
	gi|74670569	1	15.8	21	12	100	7.45	0.28	0.01	0.11	0.01	0.06	0.01	RecName: Full=Probable 1,4-beta-D-glucan cellobiohydrolase B; AltName: Full=Beta-glucancellobiohydrolase B; AltName: Full=Exocellobiohydrolase B; AltName: Full=Exoglucanase B; Flags: Precursor		0	Y	1	3	n[305]HGGLEGM[147]GAALAQGM[147]VLVM[147]	0.9999	0.998	1	6	1
	gi|74670570	1	15.8	21	12	100	7.45	0.28	0.01	0.11	0.01	0.06	0.01	RecName: Full=Probable 1,4-beta-D-glucan cellobiohydrolase B; AltName: Full=Beta-glucancellobiohydrolase B; AltName: Full=Exocellobiohydrolase B; AltName: Full=Exoglucanase B; Flags: Precursor		0	N	0.5	2	n[305]VVIDANWR	0.9998	0.9905	2	6	25
49	gi|74670999	1	32.3	17	12	35	3.22	0.3	0.01	0.09	0.01	0.06	0.01	RecName: Full=Probable 1,4-beta-D-glucan cellobiohydrolase A; AltName: Full=Beta-glucancellobiohydrolase A; AltName: Full=Cellobiohydrolase D; AltName: Full=Exocellobiohydrolase A; AltName: Full=Exoglucanase A; Flags: Precursor		0	N	1	2	n[305]AFGDEDIFAK[432]	1	0.9989	2	6	5
	gi|74671000	1	32.3	17	12	35	3.22	0.3	0.01	0.09	0.01	0.06	0.01	RecName: Full=Probable 1,4-beta-D-glucan cellobiohydrolase A; AltName: Full=Beta-glucancellobiohydrolase A; AltName: Full=Cellobiohydrolase D; AltName: Full=Exocellobiohydrolase A; AltName: Full=Exoglucanase A; Flags: Precursor		0	N	1	2	n[305]LYLMQDDETYQHF	1	0.999	1	6	1
	gi|74671001	1	32.3	17	12	35	3.22	0.3	0.01	0.09	0.01	0.06	0.01	RecName: Full=Probable 1,4-beta-D-glucan cellobiohydrolase A; AltName: Full=Beta-glucancellobiohydrolase A; AltName: Full=Cellobiohydrolase D; AltName: Full=Exocellobiohydrolase A; AltName: Full=Exoglucanase A; Flags: Precursor		0	N	0.5	3	n[305]ALYFVAMDADGGMSK[432]	1	0.999	1	6	5
	gi|74671002	1	32.3	17	12	35	3.22	0.3	0.01	0.09	0.01	0.06	0.01	RecName: Full=Probable 1,4-beta-D-glucan cellobiohydrolase A; AltName: Full=Beta-glucancellobiohydrolase A; AltName: Full=Cellobiohydrolase D; AltName: Full=Exocellobiohydrolase A; AltName: Full=Exoglucanase A; Flags: Precursor		0	N	1	3	n[305]GTCEHGAGDPENVESQHPDASVTF	1	0.999	1	6	1
	gi|74671003	1	32.3	17	12	35	3.22	0.3	0.01	0.09	0.01	0.06	0.01	RecName: Full=Probable 1,4-beta-D-glucan cellobiohydrolase A; AltName: Full=Beta-glucancellobiohydrolase A; AltName: Full=Cellobiohydrolase D; AltName: Full=Exocellobiohydrolase A; AltName: Full=Exoglucanase A; Flags: Precursor		0	N	1	3	n[305]HGGLSGMGK[432]	1	0.999	2	6	3	a
	gi|74671004	1	32.3	17	12	35	3.22	0.3	0.01	0.09	0.01	0.06	0.01	RecName: Full=Probable 1,4-beta-D-glucan cellobiohydrolase A; AltName: Full=Beta-glucancellobiohydrolase A; AltName: Full=Cellobiohydrolase D; AltName: Full=Exocellobiohydrolase A; AltName: Full=Exoglucanase A; Flags: Precursor		0	N	1	3	n[305]HGGLSGM[147]GK[432]	1	0.999	2	6	3
	gi|74671005	1	32.3	17	12	35	3.22	0.3	0.01	0.09	0.01	0.06	0.01	RecName: Full=Probable 1,4-beta-D-glucan cellobiohydrolase A; AltName: Full=Beta-glucancellobiohydrolase A; AltName: Full=Cellobiohydrolase D; AltName: Full=Exocellobiohydrolase A; AltName: Full=Exoglucanase A; Flags: Precursor		0	Y	1	3	n[305]STYPTDADPSK[432]PGVAR	1	0.9989	1	6	2
	gi|74671006	1	32.3	17	12	35	3.22	0.3	0.01	0.09	0.01	0.06	0.01	RecName: Full=Probable 1,4-beta-D-glucan cellobiohydrolase A; AltName: Full=Beta-glucancellobiohydrolase A; AltName: Full=Cellobiohydrolase D; AltName: Full=Exocellobiohydrolase A; AltName: Full=Exoglucanase A; Flags: Precursor		0	N	1	2	n[305]ALSEMVLIM	0.9999	0.9971	1	6	6
	gi|74671007	1	32.3	17	12	35	3.22	0.3	0.01	0.09	0.01	0.06	0.01	RecName: Full=Probable 1,4-beta-D-glucan cellobiohydrolase A; AltName: Full=Beta-glucancellobiohydrolase A; AltName: Full=Cellobiohydrolase D; AltName: Full=Exocellobiohydrolase A; AltName: Full=Exoglucanase A; Flags: Precursor		0	N	1	2	n[305]ALSEMVLIM[147]	0.9999	0.996	1	6	2
	gi|74671008	1	32.3	17	12	35	3.22	0.3	0.01	0.09	0.01	0.06	0.01	RecName: Full=Probable 1,4-beta-D-glucan cellobiohydrolase A; AltName: Full=Beta-glucancellobiohydrolase A; AltName: Full=Cellobiohydrolase D; AltName: Full=Exocellobiohydrolase A; AltName: Full=Exoglucanase A; Flags: Precursor		0	N	1	2	n[305]SFVTGANVGSR	0.9999	0.998	1	6	2
	gi|74671009	1	32.3	17	12	35	3.22	0.3	0.01	0.09	0.01	0.06	0.01	RecName: Full=Probable 1,4-beta-D-glucan cellobiohydrolase A; AltName: Full=Beta-glucancellobiohydrolase A; AltName: Full=Cellobiohydrolase D; AltName: Full=Exocellobiohydrolase A; AltName: Full=Exoglucanase A; Flags: Precursor		0	N	0.5	2	n[305]VVIDANWR	0.9999	0.9978	1	6	25
	gi|74671010	1	32.3	17	12	35	3.22	0.3	0.01	0.09	0.01	0.06	0.01	RecName: Full=Probable 1,4-beta-D-glucan cellobiohydrolase A; AltName: Full=Beta-glucancellobiohydrolase A; AltName: Full=Cellobiohydrolase D; AltName: Full=Exocellobiohydrolase A; AltName: Full=Exoglucanase A; Flags: Precursor		0	N	1	3	n[305]TVVTQFITADGTDSGALSEIK[432]	0.9999	0.9975	1	6	1
	gi|74671011	1	32.3	17	12	35	3.22	0.3	0.01	0.09	0.01	0.06	0.01	RecName: Full=Probable 1,4-beta-D-glucan cellobiohydrolase A; AltName: Full=Beta-glucancellobiohydrolase A; AltName: Full=Cellobiohydrolase D; AltName: Full=Exocellobiohydrolase A; AltName: Full=Exoglucanase A; Flags: Precursor		0	N	1	2	n[305]FGPIGSTYEG	0.9997	0.9882	2	6	7
	gi|74671012	1	32.3	17	12	35	3.22	0.3	0.01	0.09	0.01	0.06	0.01	RecName: Full=Probable 1,4-beta-D-glucan cellobiohydrolase A; AltName: Full=Beta-glucancellobiohydrolase A; AltName: Full=Cellobiohydrolase D; AltName: Full=Exocellobiohydrolase A; AltName: Full=Exoglucanase A; Flags: Precursor		0	N	1	2	n[305]HGGLSGMGK[432]	0.9986	0.9479	2	6	2	a
